# Supplementary material for: Linkage disequilibrium patterns, population structure and diversity analysis in a worldwide durum wheat collection including Argentinian genotypes
Source: BMC Genomics. 2021 Apr 5;22:233. doi: 10.1186/s12864-021-07519-z (PMC8022437; doi:10.1186/s12864-021-07519-z)
Supplement: Supplementary file 1 — Additional file 1. [file 12864_2021_7519_MOESM1_ESM.xlsx]

## Sheet: Title page
Linkage disequilibrium patterns, population structure and diversity analysis in a worldwide durum wheat collection including Argentinian genotypes
Pablo Federico Roncallo1, Adelina Olga Larsen2, Ana Laura Achilli1, Carolina Saint Pierre 3, Cristian Andrés Gallo1, Susanne Dreisigacker3, Viviana Echenique1*
1Centro de Recursos Naturales Renovables de la Zona Semiárida (CERZOS), Departamento de Agronomía, Universidad Nacional del Sur (UNS)-CONICET, Bahía Blanca, Argentina.
2 CEI Barrow, Instituto Nacional de Tecnología Agropecuaria (INTA), Tres Arroyos, Buenos Aires, Argentina.
3 International Maize and Wheat Improvement Center (CIMMYT), El Batán, Edo. de México, México.
*Corresponding author:
E-mail: echeniq@criba.edu.ar

## Sheet: Table S1a
Table S1a. List of the 197 durum wheat genotypes (cultivars, breeding lines and landraces) included in our collection.
Accession ID	Accession name	Origin Abbrev. a	Year of registrationb	Period	Donor c	Pedigree
1	Cappelli	ITT	1915	1915-1959	CREA Fiorenzuola D´Arda	Nord-african landrace Jena Retifah selection
2	Taganrog	ART	1934	1915-1959	INTA Marcos Juarez	SOUTH RUSSIAN LANDRACE
3	Candeal Sel. La previsión	ART	1939	1915-1959	Buck Semillas	Chacra Experimental La Previsión selection
4	Capeiti	ITT	1940	1915-1959	INTA Marcos Juarez	CAPPELLI/EITI
5	Capeiti8	ITT	1940	1915-1959	CREA Fiorenzuola D´Arda	“Senatore Cappelli”×“Eiti 6”
6	Candeal Durumbuck	ART	1952	1915-1959	INTA Marcos Juarez	CANDEAL/TAGANROG
7	Taganrog Sel. BUCK	ART	1961	1960-1969	INTA Marcos Juarez	SELECCIÓN(20-42) DE TAGANROG COMÚN
8	Taganrog Vilela Fideos	ART	1961	1960-1969	INTA Marcos Juarez	TAGANROG NO.7 SELECTION
9	Etit 38	WAN	1963	1960-1969	INTA Marcos Juarez	ISRAELI LAND VARIETY
10	Bonaerense 202	ART	1966	1960-1969	Buck Semillas	Candeal Sel.La Previsión/Tremez Molle
11	Maristella	ITT	1969	1960-1969	INTA Marcos Juarez	DAUNO III/CAPEITI 8
12	Appullo	ITT	1973	1970-1979	CEI INTA Barrow	CAPPELLI/GRIFONI//CAPEITI 8
13	Balcarceño INTA	ART	1974	1970-1979	INTA Marcos Juarez	BBAL//BYE*2/TC60
14	Creso	ITT	1974	1970-1979	INTA Marcos Juarez	YAKTANA-54//NORIN-10/BREVOR/3/2*CAPELLI-63/4/3*TEHUACAN-60/5/CAPELLI B-144
15	Granato	ITT	1974	1970-1979	INTA Marcos Juarez	CAPPELLI/MARA-ITA//CAPPELLI
16	Gerardo 575	ITT	1974	1970-1979	INTA Marcos Juarez	GIORGIO//CAPELLI/YUMA
17	Polesine	ITT	1975	1970-1979	INTA Marcos Juarez	FORLANI (T.aestivum)/AZIZIAH
18	Gabbiano	ITT	1976	1970-1979	INTA Marcos Juarez	CAPELLI / CONTO-MARZOTTO
19	Gerardo 645	ITT	1978	1970-1979	INTA Marcos Juarez	GIORGIO//CAPELLI/YUMA
20	Buck Mechongue	ART	1979	1970-1979	INTA Marcos Juarez	DT216.156//MOGH/WELLS/3/RL3442/LK/4/TACE/3*TC
21	Gerardo 610	ITT	na	1970-1979	INTA Marcos Juarez	GIORGIO//CAPELLI/YUMA
22	Gerardo 574	ITT	na	1970-1979	INTA Marcos Juarez	GIORGIO//CAPELLI/YUMA
23	Bha	WAN	na	1970-1979	INTA Marcos Juarez	na
24	BF 1776	ART	nr	1970-1979	INTA Marcos Juarez	GIORGIO//CAPELLI/YUMA
25	CRZ-1.12	ITT	nr	1970-1979	INTA Marcos Juarez	SEL. GAB 125 AN (CERZOS)
26	GAB 125	ITT	nr	1970-1979	INTA Marcos Juarez	na
27	Bonaerense Valverde	ART	1980	1980-1989	INTA Marcos Juarez	GIORGIO370//CAPELLI/YUMA (Gerardo 516)
28	Taganrog Buck Balcarce	ART	1980	1980-1989	INTA Marcos Juarez	CAPELLIX(CANDEAL ITALIANOX(CAND.XTAG. 17-13-4)
29	Buck Candisur	ART	1982	1980-1989	Buck Semillas	JORI-69/ROSNER-DURUM-119//ANHINGA/3/YEMEN/CRANE//PELICANO
30	Chagual INIA = Karim = Yavaros79	CHI	1982	1980-1989	BIOLAB Azul	Jori"S"/Anhinga"S"//Flamingo"S"
31	Gallareta = Alta 84	CIM	1982	1980-1989	INTA Marcos Juarez	RUFF/FLAMINGO-DW//MEXICALI-75/3/SHEARWATER/4/?
32	Gan	CIM	1983	1980-1989	INTA Marcos Juarez	GGOVZ355/GS//MEXI75
33	Omguer 4	WAN	1983	1980-1989	INTA Marcos Juarez	GGOVZ355/GS//MEXI75
34	Ardente	FRA	1984	1980-1989	CEI INTA Barrow	ISRAEL DURUM 303/PRELIMINARY77//664
35	Duilio	ITT	1984	1980-1989	A.C.A. Coop Ltda	CAPELLI//ANHIGA/FLAMINGO
36	Cham 1 = Waha	WAN	1984	1980-1989	INTA Marcos Juarez	PLC"S"/RUF"S"/2/GTA"S"/RTTE
37	Adamello	ITT	1985	1980-1989	A.C.A. Coop Ltda	VALFORTE/TURKISH SELECTION
38	Wadalmez-1	WAN	1985	1980-1989	INTA Marcos Juarez	GDOVZ 512/CIT/2/RUFF/FG/3/DWL 5023
39	Om Rabi	WAN	1985	1980-1989	INTA Marcos Juarez	JO/HAURANI = HAURANI X JORI-C69
40	Bonaerense Quilaco	ART	1987	1980-1989	INTA Marcos Juarez	MAGHREBI-72/GANSO//ANHINGA/3/RABICORNO//D-21563/ANHINGA
41	Neodur	FRA	1987	1980-1989	Buck Semillas	184-7/VALDUR//EDMORE
42	Bilik No2	WAN	1987	1980-1989	INTA Marcos Juarez	CR/STK
43	Korifla =Cham 3	WAN	1987	1980-1989	INTA Marcos Juarez	DS15/GEIER
44	Buck Cristal	ARM	1988	1980-1989	Buck Semillas	GAVIOTA/USA-01992[1765];SHASTA/USA-01992[1281]; (GTA/USA)
45	Simeto	ITM	1988	1980-1989	A.C.A. Coop LTDA	CAPEITI 8/VALNOVA
46	Haurani	WAN	1988	1980-1989	INTA Marcos Juarez	LOCAL LANDRACE SELECTION FROM SYRIA
47	Buck No6	ART	nr	1980-1989	INTA Marcos Juarez	YAV"S"/SCO"S"//STIL"S"
48	Heider//Mt/Ho	WAN	nr	1980-1989	INTA Marcos Juarez	HEIDER//MT/HO
49	Alcalou	FRA	1990	1990-1999	CEI INTA Barrow	VALSACCO/RANGER
50	Ixos	FRA	1990	1990-1999	CEI INTA Barrow	VALNOVA/3/TOMCLEAR/662//662
51	Kofa	USA	1990	1990-1999	UC DAVIS	DERIVED FROM ‘‘DICOCCUM ALPHA POP-85 S-1’’ POPULATION
52	Focha	CIM	1991	1990-1999	INTA Marcos Juarez	SULA//WELLS/DWL5023
53	Exeldur	FRA	1992	1990-1999	Buck Semillas	VALDUR/REGAL
54	Om Rabi 6	WAN	1992	1990-1999	INTA Marcos Juarez	JO/HAURANI = HAURANI X JORI-C69
55	Italo	ITM	1993	1990-1999	CEI INTA Barrow	COMPLEX CROSS BETWEEN ITALIAN AND TURKISH GENOTYPES TURCHIA//CRESO/CAPEITI-8
56	Om Rabi 5	WAN	1993	1990-1999	INTA Marcos Juarez	JO/HAURANI = HAURANI X JORI-C69
57	Om Rabi 3=Cham 5	WAN	1993	1990-1999	INTA Marcos Juarez	JO/HAURANI = HAURANI X JORI-C69
58	Buck Ambar	ARM	1995	1990-1999	Buck Semillas	TROB/4/FG/CIT//BBAL/3/CDK/CDEN//BBAL
59	BonINTA Cumenay	ARM	1995	1990-1999	CEI INTA Barrow	CPP//TGBB/GDO 516
60	Colosseo	ITM	1995	1990-1999	A.C.A. Coop Ltda	MUTANTE DI MEXA/CRESO
61	Fortore	ITM	1995	1990-1999	CEI INTA Barrow	CAPEITI 8/VALFORTE
62	Arbois	FRA	1996	1990-1999	CEI INTA Barrow	na
63	Argeles	FRA	1996	1990-1999	Buck Semillas	na
64	Ciccio	ITM	1996	1990-1999	A.C.A. Coop Ltda	F6 APPULO/VALNOVA//VALFORTE/PATRIZIO
65	Buck Topacio	ARM	1997	1990-1999	Buck Semillas	PROB611/ALTAR 84
66	BonINTA Facon	ARM	1997	1990-1999	CEI INTA Barrow	STN"S"/3/CHUR"S"/HUI"S"//POC"S"/4/MO"S"
67	Llareta	CHI	1997	1990-1999	INIA Quillamapu (Chile)	D67.54.4.9A//JORI’S’/ROSNER DURUM 119-200-4Y/3/SAHEL77
68	Marrout	WAN	1997	1990-1999	INTA Marcos Juarez	GD/PEL-73081//CANDO/YAVARO-79
69	Cannizzo	ITM	1998	1990-1999	CEI INTA Barrow	CAPEITI/VALNOVA/2/PATRICIO/VALFORTE
70	Concadoro	ITM	1998	1990-1999	CEI INTA Barrow	SIMETO/2/CAPEITI/VALFORTE
71	Dupri	ITM	1998	1990-1999	Buck Semillas	DUILIO/PRIMADUR
72	Sachem	FRA	1999	1990-1999	Buck Semillas	na
73	Buck Esmeralda	ARM	2000	2000-2009	Buck Semillas	CDEU / BONQUI
74	Biensur	FRA	2000	2000-2009	Buck Semillas	na
75	Portorico	ITM	2000	2000-2009	Buck Semillas	AMBRAL X DUILIO
76	Joyau	FRA	2001	2000-2009	Buck Semillas	na
77	Orlu	FRA	2001	2000-2009	Buck Semillas	na
78	Tiziannia	ITM	2001	2000-2009	Buck Semillas	PELEO/NEODUR
79	Buck Platino	ARM	2002	2000-2009	Buck Semillas	BAMB"S"//MO"S"/YAV79
80	BonINTA Carilo	ARM	2002	2000-2009	CEI INTA Barrow	TGBB/CANDEF/3/BERK/GDO VZ516//MTTE"S"/4/LAKOTA/CANDO
81	Karur	FRA	2002	2000-2009	Buck Semillas	na
82	Duetto	ITM	2002	2000-2009	Buck Semillas	1485/83-74
83	Byblos	FRA	2003	2000-2009	Buck Semillas	na
84	Vivadur	FRA	2003	2000-2009	Buck Semillas	na
85	Hekave	WAN	2003	2000-2009	Cyprus A.R.I.	DRA'S'//LLOYD/KIA
86	Durobonus	FRA	2004	2000-2009	Buck Semillas	na
87	Catervo	ITM	2004	2000-2009	CEI INTA Barrow	COLOSSEO/PLATANI
88	Corcolen	CHI	2002	2000-2009	INIA Quillamapu (Chile)	ALGA’S’/3/CANDEALFEN5/FLAMINGO’S’//PETREL’S’/4/CHURRILLAS’S’/5/AUK’S’/6/RUFF’S’/FLAMINGO’S’//FLAMINGO’S’/CRANE’S’/3/YAV79/HUITLES’S’
89	UC1113	USA	2006	2000-2009	UC DAVIS	CD52600 (KIFS//RSS/BD1419/3/MEXIS-CP/4/WAHAS/5/YAV79
90	DGE-1	USA	2006	2000-2009	Buck Semillas	LANGDON/L. ELONGATUM//LANGDON)*1/LANGDON]*8
91	Ourania	WAN	2007	2000-2009	Cyprus A.R.I.	CULT.DW/T.DIC
92	Josephina	WAN	2007	2000-2009	Cyprus A.R.I.	LLOYD/KIA*3
93	ACA 1801F	ARM	2008	2000-2009	A.C.A. Coop Ltda	BONQUILACO/BCANDISUR
94	Core	ITM	2008	2000-2009	CEI INTA Barrow	GIANNI/PLATANI
95	ACA 1901 F	ARM	2009	2000-2009	A.C.A. Coop Ltda	KOFA/UCD1113-LINE_199
96	Arcodur	FRA	na	2000-2009	CEI INTA Barrow	na
97	Garic	FRA	na	2000-2009	Buck Semillas	na
98	Nautilur	FRA	na	2000-2009	Buck Semillas	na
99	Artimon	FRA	na	2000-2009	Buck Semillas	na
100	Cantico	ITM	na	2000-2009	CEI INTA Barrow	PLATANI/GIANNI
101	VF 003	ARM	nr	2000-2009	INTA Bordenave	GANS"S"
102	VF 0121	ARM	nr	2000-2009	INTA Bordenave	MTVD 10-98 HUNGRIA
103	VF 0167	ARM	nr	2000-2009	INTA Bordenave	CDK/2620.89/PROB611/ALTAR 84
104	VF 0136	ARM	nr	2000-2009	INTA Bordenave	CHEN/ALTAR 84/4/SRN//HUI/YAV79/3/SKARV/…
105	VF 0137	ARM	nr	2000-2009	INTA Bordenave	PLATA10/6/MQUE/4/USDA573/QFN/AA-7/3/ALBA- D/5/AVO/HUI/7/PLATA_13/8/THKNEE_11/9/CHEN/ALTAR 84/3/HUI/POC//BUB/RUFO/4/FNFOOT
106	VF 0113	ARM	nr	2000-2009	INTA Bordenave	LLOYD (USA 1983, CANDO/EDMORE)
107	VF 0154	ARM	nr	2000-2009	INTA Bordenave	SORD 1/PLATA 16
108	VF 042	ARM	nr	2000-2009	INTA Bordenave	SCAR"S"/DGOVZ579//CP/3/T.TURANICUM/BIN//GRANDUR
109	CBW 0001	ARM	nr	2000-2009	CEI INTA Barrow	INTER_18
110	CBW 0002	ARM	nr	2000-2009	CEI INTA Barrow	KNAR_3/MOJO_2//ACO89
111	CBW 0004	ARM	nr	2000-2009	CEI INTA Barrow	AVTA/YAZI_1
112	CBW 0105	ARM	nr	2000-2009	CEI INTA Barrow	BELFUGITTO//CATA"S"/STN"S"/3/LAKOTA/CANDO
113	CBW 0112	ARM	nr	2000-2009	CEI INTA Barrow	BELFUGITTO//CATA"S"/STN"S"/3/F.LUNGA/GDO 645
114	CBW 0120	ARM	nr	2000-2009	CEI INTA Barrow	TOPAZ/CSLP/6/BR 180/3/ DK 60.120/LDS//64.210/4/BERK 469/5/ALTAR84/AOS "S"
115	CBW 0141	ARM	nr	2000-2009	CEI INTA Barrow	BONVAL//F.LUNGA/GDO 645
116	VF 0163	ARM	nr	2000-2009	INTA Bordenave	BI.FACON/BELFUGUITO
117	CBW 0153	ARM	nr	2000-2009	CEI INTA Barrow	BONVAL/BAMB
118	CBW 0101	ARM	nr	2000-2009	CEI INTA Barrow	BELFUGITTO//CATA”S”/STN”S”/3/LAKOTA/CANDO
119	CBW 0111	ARM	nr	2000-2009	CEI INTA Barrow	BELFUGITTO//CATA”S”/STN”S”/3/F.LUNGA/GDO 645
120	CBW 0156	ARM	nr	2000-2009	CEI INTA Barrow	BONVAL/BAMB
121	CBW 0200	ARM	nr	2000-2009	CEI INTA Barrow	BONVAL//F.LUNGA//GDO645/3/PROB611/ALTAR84
122	CBW 0210	ARM	nr	2000-2009	CEI INTA Barrow	BONVAL/BAMB/3/SILVER_23/ARLIN_3//DON87
123	CBW 0225	ARM	nr	2000-2009	CEI INTA Barrow	BONQUI/BAMB/BIFAC
124	CBW 0230	ARM	nr	2000-2009	CEI INTA Barrow	CSLP/4/KURZSTROH//LEEDS/BIDI17/3/MONDUR/5/PROB611/ALTAR84
125	CBW 0416	ARM	nr	2000-2009	CEI INTA Barrow	TGBB/CANDEF//LALA/GUIL"S"/3/BONVAL/4/BTOP
126	CBW 05082	ARM	nr	2000-2009	CEI INTA Barrow	BICAR#9634/BONVAL
127	CBW 05024	ARM	nr	2000-2009	CEI INTA Barrow	BCRIS/BICUM"S"//BICAR#9639
128	CBW 05072	ARM	nr	2000-2009	CEI INTA Barrow	BR180/3/DK60.120/LDS//64210/4/BERK/5/STIL"S"/YAV"S"/6/TGSB/GDO598/7/BICAR#9641
129	CBW 05081	ARM	nr	2000-2009	CEI INTA Barrow	BICAR#9634/BONVAL
130	CBW 08131	ARM	nr	2000-2009	CEI INTA Barrow	BCRIS/BICUM"S"//BICAR#9639/3/POHO_1//CETA/SRN_3
131	CBW 08043	ARM	nr	2000-2009	CEI INTA Barrow	LAKOTA/CANDO//TGVF/F.LUNGA/3/DUILIO/4/BIFAC
132	CBW 09034	ARM	nr	2000-2009	CEI INTA Barrow	BONVAL/3/POHO_1//CETA/SRN_3
133	CBW 09161	ARM	nr	2000-2009	CEI INTA Barrow	BIFAC/WAIL_1
134	CBW 09270	ARM	nr	2000-2009	CEI INTA Barrow	BELFUGITTO//CATA"S"/STN"S"/3/LAKOTA/CANDO/4/TGBB/CANDEF//LALA/GUIL"S"/3/BONVAL
135	CBW 09280	ARM	nr	2000-2009	CEI INTA Barrow	BONVAL/BAMB//BICAR#9638
136	DD26	ARM	nr	2000-2009	A.C.A. Coop Ltda	UC1113/KOFA
137	DD150	ARM	nr	2000-2009	A.C.A. Coop Ltda	UC1113/KOFA
138	ACA 5284.06	ARM	nr	2000-2009	A.C.A. Coop Ltda	MEMO”S”/YAV 79//FOJA”S”/3/KOFA
139	ACA 2125.07	ARM	nr	2000-2009	A.C.A. Coop Ltda	CBW40/KOFA
140	ACA 4420.08	ARM	nr	2000-2009	A.C.A. Coop Ltda	ACA1801F/KOFA-10
141	B#24	ARM	nr	2000-2009	Buck Semillas	TATLER-1/BEJAH-7
142	B#25	ARM	nr	2000-2009	Buck Semillas	GDOVZ394//SBA81/PLC”S”/7/YEL”S”/BAR”S”/3/GR”S”/AFN//CR”S”/5/DON”S”//CR”S”*2/GS”S”/3/… (VEROLI)
143	B#27	ARM	nr	2000-2009	Buck Semillas	BCRIS//BBAL/BAMB"S"
144	Quc 3104-2005	CHI	nr	2000-2009	INIA Quillamapu (Chile)	ALTAR84/ALD’S’//STN’S’/CHEN’S’/ALTAR84/4/ATES1D
145	Quc 3587-2007	CHI	nr	2000-2009	INIA Quillamapu (Chile)	POHO1/4/ALTAR84/CMH84/CMH82A.1062//RISSA’S’/3/ACONCHI89
146	Quc 3584-2007	CHI	nr	2000-2009	INIA Quillamapu (Chile)	POHO1/4/ALTAR84/CMH84/CMH82A.1062//RISSA’S’/3/ACONCHI89
147	Quc 3506-2007	CHI	nr	2000-2009	INIA Quillamapu (Chile)	ALTAR84/STINT’S’//SILVER/4/ALTAR84/CMH82A.1062//RISSA’S’/3/ACONCHI’S
148	Quc 3555-2007	CHI	nr	2000-2009	INIA Quillamapu (Chile)	NACH’S’/CHEN’S’//RUFO’S’/ALD’S’/3/SQLA’S’/4/CRANE’S’/PLAC1485
149	Quc 3497-2007	CHI	nr	2000-2009	INIA Quillamapu (Chile)	NACH’S’/CHEN’S’//RUFO’S’/ALD’S’/3/SQLA’S’/7/YEL’S’/BAR’S’/3/GR’S’/AFN//CR’S’/5/DOM’S’//CR’S’*2/GS’S’/3/SCO’S’/4/HORA/6/LAP76/GUIL’S’
150	Quc 3509-2007	CHI	nr	2000-2009	INIA Quillamapu (Chile)	ATES 2-D/7/YEL’S’/BAR’S’/3/GR’S’/AFN//CR’S’/5/DOM’S’//CR’S’*2/GS’S’/3/SCO’S’/4/HORA/6/LAP76/GUIL’S’
151	Quc 3739-2008	CHI	nr	2000-2009	INIA Quillamapu (Chile)	OSU-3880005/3/STOT//ALTAR84/ALD/4/KUCUK2/5/CRAKE10/RISSA
152	Quc 3693-2008	CHI	nr	2000-2009	INIA Quillamapu (Chile)	GUAYACAN INTA//YUAN1/GREEN18/3/SOOTY9/RASCON 37
153	Quc 3738-2008	CHI	nr	2000-2009	INIA Quillamapu (Chile)	OSU-3880005/3/STOT//ALTAR84/ALD/4/KUCUK2/5/RASCON 37/2*TARRO2
154	Quc 3755-2008	CHI	nr	2000-2009	INIA Quillamapu (Chile)	VANRRIKSE6.2//1ª-1D 2+12-5/3*WB881
155	Quc 3672-2008	CHI	nr	2000-2009	INIA Quillamapu (Chile)	SNITAN/3/STOT//ALTAR84/ALD
156	Quc 3730-2008	CHI	nr	2000-2009	INIA Quillamapu (Chile)	AJAIA3/ANADE1//AFUWAN14/7/ECO/CMH76A.722//YAV/3/ALTAR84/4/AJAIA2/5/KJOVE1/6/MALMUK1/SERRATOR1
157	Quc 3775-2008	CHI	nr	2000-2009	INIA Quillamapu (Chile)	ATES 1-D/LLARETA INIA
158	Quc 3763-2008	CHI	nr	2000-2009	INIA Quillamapu (Chile)	LLARETA INIA/YEBAS8/3/MINIMUS6/PLATA16//IMMER
159	Quc 3694-2008	CHI	nr	2000-2009	INIA Quillamapu (Chile)	GUANAY/3/STOT//ALTAR84/ALD/4/BINTEPE85/SULA
160	Quc 3559-2009	CHI	nr	2000-2009	INIA Quillamapu (Chile)	SOOTY9/RASCON37//STORLOM
161	Quc 3506-2009	CHI	nr	2000-2009	INIA Quillamapu (Chile)	NUS/SULA//5*NUS/4/SULA/RBCE2/3/HUI//CIT71/CII/5/1A.1D 5+10-6/2*WB881//1A.1D 5+10-6/3*MOJO/3/BISU1/PATKA3
162	Quc 3427-2009	CHI	nr	2000-2009	INIA Quillamapu (Chile)	NACH’S’/CHEN’S’//RUFO’S’/ALD’S’/3/SQLA’S’/4/CD 64399-4P-2P-P//STN’S’/GOTE’S’
163	Quc 3462-2009	CHI	nr	2000-2009	INIA Quillamapu (Chile)	CAMAYO/GUANAY
164	Quc 3538-2009	CHI	nr	2000-2009	INIA Quillamapu (Chile)	TOSKA 26/RASCON37//SNITAN/4/ARMENT//SRN3/NIGRIS4/3/CANELO 9.1
165	65-IAT2	CIM	nr	2000-2009	A.C.A. Coop Ltda	AJAIA_12/F3LOCAL(SEL.ETHIO.135.85)//PLATA_13
166	66-IAT2	CIM	nr	2000-2009	A.C.A. Coop Ltda	CADO/BOOMER_33
167	69-IAT2	CIM	nr	2000-2009	A.C.A. Coop Ltda	PLATA_1/SNM//PLATA_9
168	71-IAT2	CIM	nr	2000-2009	A.C.A. Coop Ltda	SOOTY_9/RASCON_37
169	73-IAT2	CIM	nr	2000-2009	A.C.A. Coop Ltda	TOTUS/CARGO//ALTAR84/AOS
170	80-IAT2	CIM	nr	2000-2009	A.C.A. Coop Ltda	YAVAROS TALL
171	Ci 1936	ITM	nr	2000-2009	CEI INTA Barrow	CICCIO/LÍNEA PRIVADA PROSEME
172	Co 1937	ITM	nr	2000-2009	CEI INTA Barrow	COLOSSEO/LÍNEA PRIVADA PROSEME
173	Langdon(Dic-3A)-10	USA	nr	2000-2009	IRB INTA Castelar	LDN240/KHAPLI//LANGDON 308///MINDUM*3/VERNAL/4/VERNAL EMMER/3*MINDUM
174	Buck Granate	ARM	2010	2010-2020	Buck Semillas	BCRIS//BBAL/BAMB"S"
175	Lleuque	CHI	2011	2010-2020	INIA Quillamapu (Chile)	YEL’S’/BAR’S’/3/GR’S’/AFN//CR’S’/5/DOM’S’// CR’S’*2/GS’S’/3/SCO’S’/4/HORA/6/LAP76/GULL’S’/7/LICAN
176	Queule-INIA	CHI	2014	2010-2020	INIA Quillamapu (Chile)	POHO1/4/ALTAR84/CMH84/CMH82A.1062//RISSA’S’/3/ACONCHI89
177	BonINTA Quillen	ARM	2015	2010-2020	CEI INTA Barrow	BICAR#9634/BONVAL
178	Buck Zafiro	ARM	2015	2010-2020	Buck Semillas	BTOP/4/CMH79.1159/YAV"S"/3/BBAL//CAPRI/BTOP
179	ACA 1903F	ARM	2018	2010-2020	A.C.A. Coop Ltda	KUCUK_2PATA_2//AJAIA_13/YAZI/4/YAZI_1/AKAKI_4//SOMAT_3/3/AUK/GIL//GREEN
180	B33.1123.16-3-4-3	ARM	nr	2010-2020	Buck Semillas	BICRL/4/BONQUI/3/ALTAR84/FUUT"S"//AAZ"S"
181	ACA 3571.13	ARM	nr	2010-2020	A.C.A. Coop Ltda	UCD1113HPC/4/MEMO”S”/YAV 79//FOJA”S”/3/KOFA-2
182	ACA 3576.13	ARM	nr	2010-2020	A.C.A. Coop Ltda	UCD1113HPC/MVTD10-98
183	Buck 31	ARM	nr	2010-2020	Buck Semillas	WARD/YAV79/3/MQUE/ALO//FOJA
184	Buck 37	ARM	nr	2010-2020	Buck Semillas	MINIMUS_6/PLAT5A_16//IMMER/3/SORA/2*PLATA_12
185	Buck 38	ARM	nr	2010-2020	Buck Semillas	BTOP//BTOP/PARMA
186	Buck 42	ARM	nr	2010-2020	Buck Semillas	SOMAT_4/INTER_8/3/RASCON_21/KNAR_3//PLATA_8/4/CNDO/
187	Buck 43	ARM	nr	2010-2020	Buck Semillas	TATLER-1/BEJAH-7/3/BONQUI//BBAL/BAMB"S"
188	Buck 44	ARM	nr	2010-2020	Buck Semillas	BESM/4/BESM#1/3/BAMB"S"//MO"S"/YAV79
189	Buck 45	ARM	nr	2010-2020	Buck Semillas	BESM/4/BESM#1/3/BAMB"S"//MO"S"/YAV79
190	Buck 46	ARM	nr	2010-2020	Buck Semillas	BESM/4/BESM#1/3/BAMB"S"//MO"S"/YAV79
191	Buck 47	ARM	nr	2010-2020	Buck Semillas	BAMB/4/BESM#1/3/BAMB"S"//MO"S"/YAV79
192	CBW 10192	ARM	nr	2010-2020	CEI INTA Barrow	BICAR#9647/ARCANGELO
193	CBW 10821	ARM	nr	2010-2020	CEI INTA Barrow	WAIL_1/BONVAL//BICAR
194	7144 IDSN 39	CIM	nr	2010-2020	A.C.A. Coop Ltda	RISSA/GAN//POHO_1/3/PLATA_3/CREX/ALLA/4/ALTAR_84STINT//SILVER_45/7/EUDO//CHEN_1/TEZ/3/TANTLO_1/5/CHEN/ALTAR_84/3/HUI/POC/BUB/RUFO/4/FNFOOT/6/MOJO/KITTI
195	Amarillo	FRA	nr	2010-2020	Buck Semillas	na
196	BUCK 0015	FRA	nr	2010-2020	Buck Semillas	na
197	BUCK 0014	FRA	nr	2010-2020	Buck Semillas	na
a Accessions are coded as ARM: modern Argentinian; ART: traditional Argentinian; CHI: Chile; CIM: CIMMYT; FRA: France; ITM: modern Italian; ITT: traditional Italian; USA: United States; WAN: West Asia/ North Africa region. Accessions from Argentina and Italy were divided into two groups according to the year of release (until, and after 1985). Accessions labeled as "traditional" are those either …
b na: not available; nr: not released.
c Buck Semillas: Argentinian private company; INTA: Instituto Nacional de Tecnología Agropecuaria, Argentina; ACA Coop. LTDA: Asociación de Cooperativas Argentinas, Argentinian private company; ARI: Agricultural Research Institute (Cc Buck Semillas: private Argentinian company; INTA: Instituto Nacional de Tecnología Agropecuaria, Argentina; ACA Coop. LTDA: Asociación de Cooperativas Argentinas, p…

## Sheet: Table S1b
Table S1b. Number of accessions by geographical origin and breeding period
Origin Abbrev. a	N		Period	N
ART	14		1915-1959	6
ARM	71		1960-1969	5
ITT	17		1970-1979	15
ITM	16		1980-1989	22
CHI	26		1990-1999	24
FRA	22		2000-2009	101
WAN	17		2010-2020	24
USA	4
CIM	10
Total	197			197
a Accessions are coded as ARM: modern Argentinian; ART: traditional Argentinian; CHI: Chile; CIM: CIMMYT; FRA: France; ITM: modern Italian; ITT: traditional Italian; USA: United States; WAN: West Asia/ North Africa region. Accessions from Argentina and Italy were divided into two groups according to the year of release (until, and after 1985). Accessions labeled as "traditional" are those either …
