# Supplementary material for: Linkage disequilibrium patterns, population structure and diversity analysis in a worldwide durum wheat collection including Argentinian genotypes
Source: BMC Genomics. 2021 Apr 5;22:233. doi: 10.1186/s12864-021-07519-z (PMC8022437; doi:10.1186/s12864-021-07519-z)
Supplement: Supplementary file 2 — Additional file 2. [file 12864_2021_7519_MOESM2_ESM.xlsx]

## Sheet: Title page
Linkage disequilibrium patterns, population structure and diversity analysis in a worldwide durum wheat collection including Argentinian genotypes
Pablo Federico Roncallo1, Adelina Olga Larsen2, Ana Laura Achilli1, Carolina Saint Pierre 3, Cristian Andrés Gallo1, Susanne Dreisigacker3, Viviana Echenique1*
1Centro de Recursos Naturales Renovables de la Zona Semiárida (CERZOS), Departamento de Agronomía, Universidad Nacional del Sur (UNS)-CONICET, Bahía Blanca, Argentina.
2 CEI Barrow, Instituto Nacional de Tecnología Agropecuaria (INTA), Tres Arroyos, Buenos Aires, Argentina.
3 International Maize and Wheat Improvement Center (CIMMYT), El Batán, Edo. de México, México.
*Corresponding author:
E-mail: echeniq@criba.edu.ar

## Sheet: Table S2a
Table S2a List of all SNP markers (7451) located on annotated genes in the Svevo genome assembly
SNP ID	Chr.	SNP Position	Gene Annotation (ID)	Start gene position	End gene position	gene size (bp)	Position into the gene (bp)	35K Array Filtering a	SNP type	Fuction
AX-94756185	1A	1106601	TRITD1Av1G000450	1095301	1106930	11629	11300	discarded		Paired amphipathic helix protein Sin3
AX-94733072	1A	3496662	TRITD1Av1G001380	3316871	3518492	201621	179791	Selected	HF	Disease resistance protein (NBS-LRR class) family
AX-94405726	1A	3512981	TRITD1Av1G001380	3316871	3518492	201621	196110	discarded		Disease resistance protein (NBS-LRR class) family
AX-94849392	1A	3513234	TRITD1Av1G001380	3316871	3518492	201621	196363	discarded		Disease resistance protein (NBS-LRR class) family
AX-94656925	1A	3513271	TRITD1Av1G001380	3316871	3518492	201621	196400	discarded		Disease resistance protein (NBS-LRR class) family
AX-95653435	1A	3990159	TRITD1Av1G001700	3989945	3995890	5945	214	Selected	HF	Transcription initiation factor TFIID subunit 6 G
AX-94887191	1A	4114918	TRITD1Av1G001740	4110013	4115442	5429	4905	discarded		E3 ubiquitin-protein ligase ORTHRUS 2
AX-94541931	1A	4545420	TRITD1Av1G001970	4443278	4608410	165132	102142	Selected	HF	Leucine-rich repeat receptor protein kinase family protein
AX-95230167	1A	5677794	TRITD1Av1G002590	5673474	5679876	6402	4320	Selected	LF	Terpene synthase
AX-95098715	1A	5789090	TRITD1Av1G002630	5789018	5790204	1186	72	discarded		Photoactivated adenylate cyclase subunit alpha G
AX-94645067	1A	5789115	TRITD1Av1G002630	5789018	5790204	1186	97	discarded		Photoactivated adenylate cyclase subunit alpha G
AX-95219658	1A	6386289	TRITD1Av1G002840	6266847	6604392	337545	119442	discarded		Pm3-like disease resistance protein
AX-94466584	1A	7060058	TRITD1Av1G003150	7059639	7060871	1232	419	discarded		F-box protein
AX-94406783	1A	7060276	TRITD1Av1G003150	7059639	7060871	1232	637	discarded		F-box protein
AX-95103738	1A	8480353	TRITD1Av1G003930	8461903	8481243	19340	18450	discarded		Leucine-rich repeat (LRR) family protein
AX-94705061	1A	8480731	TRITD1Av1G003930	8461903	8481243	19340	18828	discarded		Leucine-rich repeat (LRR) family protein
AX-95239997	1A	9367156	TRITD1Av1G004300	9367138	9368722	1584	18	discarded		Nuclear inhibitor of protein phosphatase 1
AX-94561486	1A	9367339	TRITD1Av1G004300	9367138	9368722	1584	201	discarded		Nuclear inhibitor of protein phosphatase 1
AX-94874112	1A	9367545	TRITD1Av1G004300	9367138	9368722	1584	407	discarded		Nuclear inhibitor of protein phosphatase 1
AX-94960626	1A	9367675	TRITD1Av1G004300	9367138	9368722	1584	537	discarded		Nuclear inhibitor of protein phosphatase 1
AX-95105886	1A	10468242	TRITD1Av1G004870	10465272	10471324	6052	2970	discarded		Leucine-rich repeat receptor-like protein kinase family protein
AX-94611416	1A	10470748	TRITD1Av1G004870	10465272	10471324	6052	5476	discarded		Leucine-rich repeat receptor-like protein kinase family protein
AX-94629336	1A	10943835	TRITD1Av1G005330	10943493	10968433	24940	342	discarded		ARM repeat superfamily protein
AX-94421583	1A	12316432	TRITD1Av1G005920	12003227	12356535	353308	313205	discarded		Disease resistance protein (TIR-NBS-LRR class) family
AX-94875064	1A	15288483	TRITD1Av1G007060	15288457	15292004	3547	26	discarded		Nuclear pore complex protein NUP43
AX-94443744	1A	17213378	TRITD1Av1G007690	17210193	17213397	3204	3185	discarded		ACT domain-containing protein
AX-94923159	1A	19801938	TRITD1Av1G009180	19801628	19803064	1436	310	discarded		3-ketoacyl-CoA synthase
AX-94929557	1A	19802591	TRITD1Av1G009180	19801628	19803064	1436	963	discarded		3-ketoacyl-CoA synthase
AX-95196278	1A	20495230	TRITD1Av1G009480	20443171	20495249	52078	52059	discarded		CsAtPR5 G
AX-94901148	1A	21221156	TRITD1Av1G009900	21220317	21224944	4627	839	Selected	HF	Coiled-coil domain-containing protein%2C putative
AX-94510909	1A	21408777	TRITD1Av1G009980	21408229	21409595	1366	548	discarded		Plant Tudor-like RNA-binding protein
AX-95630408	1A	21408891	TRITD1Av1G009980	21408229	21409595	1366	662	Selected	LF	Plant Tudor-like RNA-binding protein
AX-95097220	1A	24114649	TRITD1Av1G011220	24086287	24116485	30198	28362	discarded		MAP kinase phosphatase
AX-94507094	1A	24114696	TRITD1Av1G011220	24086287	24116485	30198	28409	discarded		MAP kinase phosphatase
AX-94728950	1A	24115437	TRITD1Av1G011220	24086287	24116485	30198	29150	Selected	LF	MAP kinase phosphatase
AX-94956048	1A	25267776	TRITD1Av1G011820	25267763	25271088	3325	13	discarded		Trichome birefringence
AX-95072103	1A	25523891	TRITD1Av1G011930	25514046	25530369	16323	9845	discarded		E3 UFM1-protein ligase 1-like protein
AX-94847170	1A	26389786	TRITD1Av1G012360	26385847	26390074	4227	3939	discarded		CsAtPR5 G
AX-94906803	1A	27566097	TRITD1Av1G013080	27565545	27566928	1383	552	Selected	HF	BURP domain containing protein G
AX-94781497	1A	28046036	TRITD1Av1G013390	28045932	28048034	2102	104	discarded		ABC transporter G family member
AX-94926541	1A	28046459	TRITD1Av1G013390	28045932	28048034	2102	527	discarded		ABC transporter G family member
AX-95090636	1A	28849235	TRITD1Av1G013670	28847398	28851596	4198	1837	discarded		Alcohol dehydrogenase%2C putative
AX-94694208	1A	28851384	TRITD1Av1G013670	28847398	28851596	4198	3986	discarded		Alcohol dehydrogenase%2C putative
AX-94444583	1A	29659368	TRITD1Av1G014080	29657720	29661340	3620	1648	Selected	LF	WEB family protein%2C chloroplastic
AX-94798786	1A	29659940	TRITD1Av1G014080	29657720	29661340	3620	2220	discarded		WEB family protein%2C chloroplastic
AX-94978091	1A	29660572	TRITD1Av1G014080	29657720	29661340	3620	2852	Selected	HF	WEB family protein%2C chloroplastic
AX-94761052	1A	29660998	TRITD1Av1G014080	29657720	29661340	3620	3278	Selected	HF	WEB family protein%2C chloroplastic
AX-95172478	1A	29772280	TRITD1Av1G014160	29769499	29772297	2798	2781	Selected	HF	HSP20-like chaperones superfamily protein isoform 3
AX-95157540	1A	33803386	TRITD1Av1G016210	33801994	33806154	4160	1392	discarded		Nuclear factor related to kappa-B-binding protein G
AX-94615023	1A	33804026	TRITD1Av1G016210	33801994	33806154	4160	2032	discarded		Nuclear factor related to kappa-B-binding protein G
AX-94862971	1A	35495158	TRITD1Av1G017210	35494699	35495877	1178	459	discarded		F-box protein
AX-94905283	1A	37876416	TRITD1Av1G018050	37876406	37877815	1409	10	discarded		Patatin
AX-94657795	1A	37877095	TRITD1Av1G018050	37876406	37877815	1409	689	discarded		Patatin
AX-94464234	1A	40242357	TRITD1Av1G019070	40241893	40245216	3323	464	discarded		Glycosyltransferase
AX-94567354	1A	42072032	TRITD1Av1G019850	42066928	42072632	5704	5104	Selected	HF	F-box family protein
AX-94753633	1A	42205633	TRITD1Av1G019970	42204179	42206487	2308	1454	discarded		Ubiquitin-conjugating enzyme E2
AX-95114808	1A	43198238	TRITD1Av1G020310	43193777	43199329	5552	4461	discarded		Glycosyltransferases
AX-94841479	1A	43727691	TRITD1Av1G020520	43724789	43728011	3222	2902	discarded		Protein IQ-DOMAIN 1
AX-94924821	1A	43727995	TRITD1Av1G020520	43724789	43728011	3222	3206	discarded		Protein IQ-DOMAIN 1
AX-95010324	1A	44162640	TRITD1Av1G020690	44093846	44571407	477561	68794	discarded		Leucine-rich repeat transmembrane protein kinase G
AX-95249717	1A	44162777	TRITD1Av1G020690	44093846	44571407	477561	68931	discarded		Leucine-rich repeat transmembrane protein kinase G
AX-94759570	1A	46562014	TRITD1Av1G021570	46549275	46563308	14033	12739	discarded		E3 SUMO-protein ligase SIZ1
AX-95141313	1A	46563261	TRITD1Av1G021570	46549275	46563308	14033	13986	discarded		E3 SUMO-protein ligase SIZ1
AX-94941035	1A	49689049	TRITD1Av1G022990	49683074	49690796	7722	5975	discarded		Phosphoinositide phospholipase C
AX-94825050	1A	51171190	TRITD1Av1G023780	51170149	51172027	1878	1041	discarded		WRKY transcription factor
AX-94636030	1A	51172007	TRITD1Av1G023780	51170149	51172027	1878	1858	discarded		WRKY transcription factor
AX-95658421	1A	52278594	TRITD1Av1G024580	52273245	52278685	5440	5349	Selected	HF	Glutamate--cysteine ligase%2C chloroplastic
AX-94893335	1A	55521527	TRITD1Av1G025750	55521294	55522700	1406	233	discarded		Annexin
AX-94921612	1A	55522154	TRITD1Av1G025750	55521294	55522700	1406	860	discarded		Annexin
AX-95020117	1A	56592314	TRITD1Av1G026640	56591545	56606033	14488	769	discarded		Formin-like protein
AX-94575058	1A	58413525	TRITD1Av1G027510	58413397	58416404	3007	128	Selected	LF	Peroxidase
AX-95164402	1A	60906096	TRITD1Av1G028760	60905737	60906504	767	359	Selected	LF	Germin-like protein 1
AX-95159634	1A	61352070	TRITD1Av1G028970	61228809	61356976	128167	123261	discarded		Non-specific serine/threonine protein kinase
AX-94582597	1A	62288161	TRITD1Av1G029350	62279484	62288952	9468	8677	discarded		3-N-debenzoyl-2-deoxytaxol N-benzoyltransferase
AX-95189733	1A	62288662	TRITD1Av1G029350	62279484	62288952	9468	9178	discarded		3-N-debenzoyl-2-deoxytaxol N-benzoyltransferase
AX-94921434	1A	62468386	TRITD1Av1G029450	62467164	62473034	5870	1222	discarded		ABC transporter B family protein
AX-94757616	1A	62469732	TRITD1Av1G029450	62467164	62473034	5870	2568	Selected	LF	ABC transporter B family protein
AX-94982026	1A	62469735	TRITD1Av1G029450	62467164	62473034	5870	2571	discarded		ABC transporter B family protein
AX-94977891	1A	62470199	TRITD1Av1G029450	62467164	62473034	5870	3035	discarded		ABC transporter B family protein
AX-95248567	1A	63067363	TRITD1Av1G029850	63067230	63068223	993	133	discarded		Chitinase
AX-94597362	1A	63984966	TRITD1Av1G030060	63984576	63986547	1971	390	discarded		Basic helix-loop-helix transcription factor
AX-94716115	1A	65272446	TRITD1Av1G030400	65271918	65273690	1772	528	discarded		Peptide chain release factor 1 G
AX-95124337	1A	67172539	TRITD1Av1G031150	67171925	67176334	4409	614	Selected	HF	RING/U-box superfamily protein%2C putative
AX-94918964	1A	67174391	TRITD1Av1G031150	67171925	67176334	4409	2466	discarded		RING/U-box superfamily protein%2C putative
AX-94637911	1A	67175034	TRITD1Av1G031150	67171925	67176334	4409	3109	Selected	LF	RING/U-box superfamily protein%2C putative
AX-94521861	1A	67175110	TRITD1Av1G031150	67171925	67176334	4409	3185	Selected	LF	RING/U-box superfamily protein%2C putative
AX-94934397	1A	67806476	TRITD1Av1G031300	67806032	67806976	944	444	discarded		Mitochondrial transcription termination factor family protein
AX-95078514	1A	68450903	TRITD1Av1G031490	68450313	68451602	1289	590	discarded		2%2C3-bisphosphoglycerate-dependent phosphoglycerate mutase
AX-94440856	1A	68805810	TRITD1Av1G031600	68805733	68806035	302	77	discarded		Minichromosome maintenance (MCM2/3/5) family protein G
AX-95238811	1A	69305300	TRITD1Av1G031780	69305257	69308392	3135	43	discarded		N-acetyltransferase%2C putative
AX-94854230	1A	71026955	TRITD1Av1G032550	71023266	71027146	3880	3689	discarded		Mitogen-activated protein kinase
AX-95221670	1A	73753937	TRITD1Av1G033730	73744291	73754072	9781	9646	discarded		Serine/threonine-protein phosphatase
AX-94635507	1A	74209454	TRITD1Av1G033850	74208696	74214556	5860	758	Selected	LF	E3 Ubiquitin ligase family protein
AX-95205829	1A	74787122	TRITD1Av1G034220	74785919	74788497	2578	1203	discarded		Sucrose-phosphatase
AX-94459190	1A	76333407	TRITD1Av1G034980	76333020	76340841	7821	387	discarded		Serine/threonine-protein kinase ATM
AX-94590583	1A	76339612	TRITD1Av1G034980	76333020	76340841	7821	6592	discarded		Serine/threonine-protein kinase ATM
AX-94781690	1A	76551608	TRITD1Av1G035040	76547195	76552072	4877	4413	discarded		Coatomer%2C beta' subunit G
AX-95231633	1A	77707025	TRITD1Av1G035420	77706030	77711576	5546	995	discarded		Cullin-1
AX-95143750	1A	77707691	TRITD1Av1G035420	77706030	77711576	5546	1661	discarded		Cullin-1
AX-94716175	1A	78213076	TRITD1Av1G035610	78207830	78213080	5250	5246	Selected	LF	Serine/threonine-protein phosphatase 2A regulatory subunit B
AX-94438918	1A	80489246	TRITD1Av1G036360	80480392	80490480	10088	8854	discarded		Chromatin-remodeling protein 11
AX-94845322	1A	80913870	TRITD1Av1G036620	80913551	80920752	7201	319	Selected	LF	Auxin signaling F-box 1
AX-94571699	1A	81796806	TRITD1Av1G036670	81787230	81799694	12464	9576	Selected	LF	ATP-dependent RNA helicase DeaD
AX-95209651	1A	81972699	TRITD1Av1G036690	81969602	81983820	14218	3097	Selected	LF	Soluble starch synthase gene
AX-94805209	1A	81981403	TRITD1Av1G036690	81969602	81983820	14218	11801	Selected	LF	Soluble starch synthase gene
AX-94919538	1A	85150502	TRITD1Av1G037870	85148705	85150800	2095	1797	Selected	LF	Core-2/I-branching beta-1%2C6-N-acetylglucosaminyltransferase family protein
AX-94743888	1A	86330294	TRITD1Av1G038200	86326157	86332766	6609	4137	discarded		Villin
AX-94761350	1A	88091007	TRITD1Av1G038640	88090904	88094829	3925	103	discarded		Lipase G
AX-95217940	1A	88091051	TRITD1Av1G038640	88090904	88094829	3925	147	discarded		Lipase G
AX-94705602	1A	88094440	TRITD1Av1G038640	88090904	88094829	3925	3536	discarded		Lipase G
AX-95211107	1A	89022619	TRITD1Av1G038860	89017668	89022831	5163	4951	discarded		GMP synthase [glutamine-hydrolyzing] G
AX-94828051	1A	92072460	TRITD1Av1G039920	92070067	92074996	4929	2393	discarded		Heparan-alpha-glucosaminide N-acetyltransferase
AX-95161104	1A	93137603	TRITD1Av1G040630	93136479	93138500	2021	1124	discarded		Peroxisomal membrane (Mpv17/PMP22) family protein
AX-94517866	1A	95939013	TRITD1Av1G041760	95788256	95942126	153870	150757	discarded		Disease resistance protein (TIR-NBS-LRR class) family
AX-94951818	1A	96584673	TRITD1Av1G042090	96578735	96585497	6762	5938	discarded		Transcription factor basic helix-loop-helix
AX-94768106	1A	97880080	TRITD1Av1G042780	97875927	97881226	5299	4153	Selected	HF	Replication protein A 70 kDa DNA-binding subunit
AX-95013757	1A	98947964	TRITD1Av1G043220	98946302	98951252	4950	1662	Selected	LF	RELA/SPOT
AX-94654729	1A	98948132	TRITD1Av1G043220	98946302	98951252	4950	1830	Selected	LF	RELA/SPOT
AX-94631903	1A	99374908	TRITD1Av1G043470	99374690	99378083	3393	218	discarded		Dihydrolipoyl dehydrogenase
AX-94991032	1A	99375661	TRITD1Av1G043470	99374690	99378083	3393	971	Selected	LF	Dihydrolipoyl dehydrogenase
AX-94540264	1A	99375913	TRITD1Av1G043470	99374690	99378083	3393	1223	discarded		Dihydrolipoyl dehydrogenase
AX-95234868	1A	99970933	TRITD1Av1G043710	99965889	99970948	5059	5044	Selected	LF	GDSL esterase/lipase
AX-94453187	1A	100912256	TRITD1Av1G043870	100907919	100921456	13537	4337	discarded		E3 ubiquitin-protein ligase
AX-94860056	1A	102164768	TRITD1Av1G044400	102163050	102165748	2698	1718	discarded		Flavin-containing monooxygenase
AX-94651154	1A	105351399	TRITD1Av1G045710	105351353	105352962	1609	46	discarded		RNA polymerase beta subunit
AX-94684631	1A	105875527	TRITD1Av1G046190	105873858	105879603	5745	1669	discarded		Disease resistance protein RPM1
AX-95084022	1A	105878606	TRITD1Av1G046190	105873858	105879603	5745	4748	Selected	LF	Disease resistance protein RPM1
AX-94662759	1A	106355760	TRITD1Av1G046420	106354148	106356095	1947	1612	discarded		SAD1/UNC-84 domain protein%2C putative
AX-95096740	1A	106600726	TRITD1Av1G046590	106599489	106601421	1932	1237	discarded		Kinase-like protein
AX-94912092	1A	106600825	TRITD1Av1G046590	106599489	106601421	1932	1336	discarded		Kinase-like protein
AX-94539440	1A	108981180	TRITD1Av1G047410	108977819	108982481	4662	3361	discarded		Aspartate--tRNA ligase
AX-95143174	1A	110302495	TRITD1Av1G048030	110302166	110302678	512	329	discarded		DUF4228 domain protein
AX-95652208	1A	115806927	TRITD1Av1G050070	115803878	115808308	4430	3049	discarded		F-box protein
AX-94628265	1A	115808250	TRITD1Av1G050070	115803878	115808308	4430	4372	discarded		F-box protein
AX-94561596	1A	120788890	TRITD1Av1G051840	120788825	120791974	3149	65	discarded		AT1G08220-like protein
AX-94800565	1A	120791295	TRITD1Av1G051840	120788825	120791974	3149	2470	discarded		AT1G08220-like protein
AX-95242117	1A	122388343	TRITD1Av1G052510	122388269	122389801	1532	74	discarded		Glycosyltransferase
AX-95250713	1A	124128554	TRITD1Av1G053170	124126982	124129611	2629	1572	discarded		Serine/threonine protein phosphatase 2A regulatory subunit B
AX-94489984	1A	124128964	TRITD1Av1G053170	124126982	124129611	2629	1982	discarded		Serine/threonine protein phosphatase 2A regulatory subunit B
AX-95078373	1A	124629861	TRITD1Av1G053320	124628027	124630562	2535	1834	discarded		Pre-mRNA-splicing factor
AX-94664054	1A	124630500	TRITD1Av1G053320	124628027	124630562	2535	2473	discarded		Pre-mRNA-splicing factor
AX-94722400	1A	125002235	TRITD1Av1G053400	125000875	125004252	3377	1360	Selected	LF	RING/U-box superfamily protein
AX-95182333	1A	125002790	TRITD1Av1G053400	125000875	125004252	3377	1915	discarded		RING/U-box superfamily protein
AX-94717657	1A	125906217	TRITD1Av1G053710	125905968	125906601	633	249	discarded		Rotundifolia-like protein
AX-94512488	1A	125906294	TRITD1Av1G053710	125905968	125906601	633	326	discarded		Rotundifolia-like protein
AX-95144468	1A	128099255	TRITD1Av1G054200	128096935	128100151	3216	2320	discarded		Copper ion binding protein G
AX-94404581	1A	129158299	TRITD1Av1G054690	129157739	129165626	7887	560	discarded		MAR-binding filament-like protein 1-1 G
AX-94879798	1A	129158664	TRITD1Av1G054690	129157739	129165626	7887	925	discarded		MAR-binding filament-like protein 1-1 G
AX-94572335	1A	129159420	TRITD1Av1G054690	129157739	129165626	7887	1681	discarded		MAR-binding filament-like protein 1-1 G
AX-94916500	1A	129159720	TRITD1Av1G054690	129157739	129165626	7887	1981	discarded		MAR-binding filament-like protein 1-1 G
AX-94417065	1A	129328178	TRITD1Av1G054750	129327296	129328877	1581	882	discarded		senescence-associated family protein%2C putative (DUF581)
AX-94498095	1A	129666855	TRITD1Av1G054820	129664664	129669241	4577	2191	discarded		70 kDa heat shock protein
AX-94660066	1A	129990842	TRITD1Av1G054830	129989244	129998626	9382	1598	Selected	LF	70 kDa heat shock protein
AX-94624330	1A	131154827	TRITD1Av1G055430	131154149	131156599	2450	678	discarded		Pentatricopeptide repeat-containing protein
AX-94972621	1A	131155569	TRITD1Av1G055430	131154149	131156599	2450	1420	discarded		Pentatricopeptide repeat-containing protein
AX-94522271	1A	134047733	TRITD1Av1G056430	134019183	134053974	34791	28550	discarded		Glycine-rich protein
AX-94408395	1A	134500423	TRITD1Av1G056550	134497635	134500783	3148	2788	Selected	LF	Histidine phosphotransfer protein
AX-94403897	1A	135331528	TRITD1Av1G056950	135329336	135360397	31061	2192	discarded		Malic enzyme
AX-94695076	1A	135334686	TRITD1Av1G056950	135329336	135360397	31061	5350	discarded		Malic enzyme
AX-94501983	1A	140025422	TRITD1Av1G058060	140024774	140034195	9421	648	Selected	LF	Leucine-rich repeat protein kinase family protein
AX-95184770	1A	140025504	TRITD1Av1G058060	140024774	140034195	9421	730	discarded		Leucine-rich repeat protein kinase family protein
AX-94645209	1A	143739750	TRITD1Av1G059260	143738702	143739909	1207	1048	Selected	LF	Peroxidase
AX-94548892	1A	145668287	TRITD1Av1G059740	145667176	145668996	1820	1111	discarded		50S ribosomal protein L5
AX-94493970	1A	145802545	TRITD1Av1G059780	145802461	145805731	3270	84	discarded		Basic-leucine zipper (bZIP) transcription factor family protein G
AX-94897165	1A	146563324	TRITD1Av1G059880	146563301	146567291	3990	23	Selected	HF	Zinc transporter
AX-94532746	1A	146918893	TRITD1Av1G059890	146916826	146926767	9941	2067	discarded		Hexosyltransferase G
AX-95160202	1A	148867013	TRITD1Av1G060370	148863296	148870119	6823	3717	discarded		alpha-1%2C2-Mannosidase
AX-95174321	1A	148868736	TRITD1Av1G060370	148863296	148870119	6823	5440	Selected	LF	alpha-1%2C2-Mannosidase
AX-94665889	1A	148869817	TRITD1Av1G060370	148863296	148870119	6823	6521	discarded		alpha-1%2C2-Mannosidase
AX-95245192	1A	148977003	TRITD1Av1G060440	148975585	148979145	3560	1418	discarded		Gibberellin 2-oxidase 2
AX-94399368	1A	150456305	TRITD1Av1G060900	150456273	150457995	1722	32	discarded		Abscisic acid receptor
AX-94736551	1A	152275644	TRITD1Av1G061510	152267519	152276130	8611	8125	Selected	LF	ATP-dependent DNA helicase
AX-94558720	1A	154434368	TRITD1Av1G062180	154432347	154436820	4473	2021	Selected	LF	heat-inducible transcription repressor G
AX-94977589	1A	154955229	TRITD1Av1G062550	154955166	154960408	5242	63	discarded		U1 small nuclear ribonucleoprotein 70 kDa G
AX-94458658	1A	154955523	TRITD1Av1G062550	154955166	154960408	5242	357	discarded		U1 small nuclear ribonucleoprotein 70 kDa G
AX-94925858	1A	154955725	TRITD1Av1G062550	154955166	154960408	5242	559	discarded		U1 small nuclear ribonucleoprotein 70 kDa G
AX-94460427	1A	154957375	TRITD1Av1G062550	154955166	154960408	5242	2209	discarded		U1 small nuclear ribonucleoprotein 70 kDa G
AX-95232658	1A	158848072	TRITD1Av1G063170	158847801	158848346	545	271	Selected	LF	Pectinesterase inhibitor
AX-94489134	1A	158848178	TRITD1Av1G063170	158847801	158848346	545	377	discarded		Pectinesterase inhibitor
AX-95121080	1A	161596035	TRITD1Av1G063980	161595703	161604274	8571	332	discarded		Myb
AX-95238595	1A	161596173	TRITD1Av1G063980	161595703	161604274	8571	470	discarded		Myb
AX-95658530	1A	162307349	TRITD1Av1G064200	162305910	162311942	6032	1439	discarded		DNA helicase
AX-94467624	1A	166050223	TRITD1Av1G065420	166035263	166071792	36529	14960	discarded		DNA polymerase epsilon catalytic subunit A G
AX-94702309	1A	166059220	TRITD1Av1G065420	166035263	166071792	36529	23957	discarded		DNA polymerase epsilon catalytic subunit A G
AX-94664194	1A	168467785	TRITD1Av1G066300	168467188	168494205	27017	597	discarded		muscle M-line assembly protein G
AX-94544614	1A	168479493	TRITD1Av1G066300	168467188	168494205	27017	12305	Selected	LF	muscle M-line assembly protein G
AX-95209088	1A	173773959	TRITD1Av1G067490	173773569	173777945	4376	390	Selected	LF	Chaperone DnaK
AX-95172326	1A	175653250	TRITD1Av1G068120	175652715	175659637	6922	535	Selected	LF	Zinc transporter G
AX-94594465	1A	175657071	TRITD1Av1G068120	175652715	175659637	6922	4356	discarded		Zinc transporter G
AX-94440445	1A	175657448	TRITD1Av1G068120	175652715	175659637	6922	4733	discarded		Zinc transporter G
AX-94511054	1A	178354755	TRITD1Av1G068790	178350407	178362690	12283	4348	Selected	LF	ER membrane protein complex subunit 1
AX-94509686	1A	178354879	TRITD1Av1G068790	178350407	178362690	12283	4472	Selected	LF	ER membrane protein complex subunit 1
AX-94471045	1A	178682383	TRITD1Av1G068870	178680480	178686862	6382	1903	discarded		Lysine-specific demethylase
AX-95113438	1A	180988333	TRITD1Av1G069760	180988249	181005442	17193	84	discarded		Retinal-binding protein
AX-94581948	1A	180994045	TRITD1Av1G069760	180988249	181005442	17193	5796	discarded		Retinal-binding protein
AX-94919252	1A	188249326	TRITD1Av1G071980	188237633	188253511	15878	11693	discarded		Transcription factor Spt20
AX-94442758	1A	188249524	TRITD1Av1G071980	188237633	188253511	15878	11891	discarded		Transcription factor Spt20
AX-95170825	1A	194456797	TRITD1Av1G073530	194456769	194515110	58341	28	discarded		Sucrose transporter
AX-95251665	1A	199115092	TRITD1Av1G075020	199114820	199115284	464	272	discarded		Zinc finger AN1 domain stress-associated protein
AX-94865405	1A	199422493	TRITD1Av1G075090	199422402	199451456	29054	91	discarded		Vacuolar-sorting receptor-like protein
AX-95217087	1A	205507919	TRITD1Av1G076610	205507340	205514567	7227	579	discarded		P-loop containing nucleoside triphosphate hydrolases superfamily protein
AX-94761624	1A	205508527	TRITD1Av1G076610	205507340	205514567	7227	1187	discarded		P-loop containing nucleoside triphosphate hydrolases superfamily protein
AX-94719550	1A	205513325	TRITD1Av1G076610	205507340	205514567	7227	5985	discarded		P-loop containing nucleoside triphosphate hydrolases superfamily protein
AX-95183970	1A	206201725	TRITD1Av1G076820	206193830	206226157	32327	7895	discarded		Ion channel pollux-like protein G
AX-94798948	1A	206220867	TRITD1Av1G076820	206193830	206226157	32327	27037	discarded		Ion channel pollux-like protein G
AX-94868770	1A	209471400	TRITD1Av1G077980	209469235	209471598	2363	2165	discarded		NAD(P)H dehydrogenase (Quinone)
AX-94734853	1A	209471518	TRITD1Av1G077980	209469235	209471598	2363	2283	discarded		NAD(P)H dehydrogenase (Quinone)
AX-94467309	1A	212468729	TRITD1Av1G079040	212468248	212471403	3155	481	Selected	HF	ABC1-like kinase
AX-94433426	1A	217136822	TRITD1Av1G080320	217133033	217155764	22731	3789	discarded		RING finger protein
AX-95157341	1A	218751085	TRITD1Av1G080880	218750723	218761332	10609	362	discarded		Tobamovirus multiplication protein 2A G
AX-94947340	1A	219579620	TRITD1Av1G081170	219555174	219579687	24513	24446	discarded		Ubiquitin carboxyl-terminal hydrolase%2C putative
AX-94456659	1A	220231537	TRITD1Av1G081430	220229415	220238005	8590	2122	discarded		Carbon catabolite repressor 4-like protein
AX-94603132	1A	221995651	TRITD1Av1G081790	221995633	222006613	10980	18	discarded		Glucose-repressible alcohol dehydrogenase transcriptional effector
AX-94880012	1A	226803754	TRITD1Av1G083160	226799313	226806713	7400	4441	discarded		Kinase interacting (KIP1-like) family protein%2C putative
AX-95226312	1A	228556784	TRITD1Av1G083790	228555907	228560308	4401	877	discarded		ATP synthase gamma chain
AX-94651908	1A	228898542	TRITD1Av1G083920	228851865	228899010	47145	46677	discarded		Alpha/beta-hydrolase
AX-95078311	1A	230294763	TRITD1Av1G084420	230294199	230330475	36276	564	discarded		Ribosomal RNA large subunit methyltransferase M G
AX-94513469	1A	230307496	TRITD1Av1G084420	230294199	230330475	36276	13297	Selected	LF	Ribosomal RNA large subunit methyltransferase M G
AX-94588258	1A	230330347	TRITD1Av1G084420	230294199	230330475	36276	36148	discarded		Ribosomal RNA large subunit methyltransferase M G
AX-95177046	1A	231361517	TRITD1Av1G084790	231357005	231362199	5194	4512	discarded		LIM domain and RING finger protein
AX-95017779	1A	237764369	TRITD1Av1G086930	237764172	237766044	1872	197	discarded		Divalent ion symporter G
AX-95250603	1A	240088201	TRITD1Av1G087730	240082963	240090961	7998	5238	discarded		Glutamine synthetase%2C putative%2C expressed
AX-94698499	1A	241836305	TRITD1Av1G088150	241834364	241869288	34924	1941	Selected	HF	Midasin
AX-94515201	1A	241865286	TRITD1Av1G088150	241834364	241869288	34924	30922	discarded		Midasin
AX-95140906	1A	244724948	TRITD1Av1G088870	244721998	244727071	5073	2950	discarded		gene_id=TRITD1Av1G088870
AX-95186418	1A	244725454	TRITD1Av1G088870	244721998	244727071	5073	3456	discarded		gene_id=TRITD1Av1G088870
AX-94707483	1A	245858591	TRITD1Av1G089270	245857044	245864434	7390	1547	discarded		60 kDa chaperonin
AX-94945494	1A	246794106	TRITD1Av1G089780	246792377	246796190	3813	1729	discarded		Plant/T7N9-9 protein
AX-95186496	1A	249487632	TRITD1Av1G091000	249485539	249487647	2108	2093	discarded		tRNA dimethylallyltransferase
AX-95167291	1A	254157667	TRITD1Av1G093090	254157496	254160424	2928	171	discarded		Cyclin dependent kinase inhibitor
AX-94784094	1A	254983317	TRITD1Av1G093320	254977713	254983475	5762	5604	discarded		Tyrosine--tRNA ligase
AX-94384373	1A	256002351	TRITD1Av1G093680	256002195	256011307	9112	156	discarded		Non-lysosomal glucosylceramidase
AX-95177610	1A	262085268	TRITD1Av1G095900	262084979	262086781	1802	289	Selected	HF	Pentatricopeptide repeat-containing protein
AX-95068986	1A	262376857	TRITD1Av1G096030	262369755	262380040	10285	7102	discarded		phospholipase-like protein (PEARLI 4) family protein G
AX-94803865	1A	262878297	TRITD1Av1G096190	262867431	262882004	14573	10866	discarded		Exportin-4
AX-94615593	1A	262878533	TRITD1Av1G096190	262867431	262882004	14573	11102	Selected	HF	Exportin-4
AX-94870798	1A	262881919	TRITD1Av1G096190	262867431	262882004	14573	14488	discarded		Exportin-4
AX-95099259	1A	263929147	TRITD1Av1G096550	263915894	263929253	13359	13253	Selected	HF	Transportin-3
AX-95629860	1A	263929174	TRITD1Av1G096550	263915894	263929253	13359	13280	discarded		Transportin-3
AX-94443958	1A	270430633	TRITD1Av1G098710	270428441	270431363	2922	2192	discarded		Pentatricopeptide repeat-containing protein%2C putative
AX-95630407	1A	272032691	TRITD1Av1G099460	272030875	272034902	4027	1816	discarded		Auxin response factor
AX-95150589	1A	275177669	TRITD1Av1G100640	275177478	275177861	383	191	discarded		Ribosomal protein S5/Elongation factor G/III/V family protein G
AX-95016157	1A	277986365	TRITD1Av1G101700	277981522	277988879	7357	4843	Selected	HF	Ran-binding protein in the microtubule-organising centre protein G
AX-94845954	1A	278729087	TRITD1Av1G102170	278729065	278731736	2671	22	discarded		electron protein%2C putative (Protein of unknown function%2C DUF547)
AX-94705505	1A	279178243	TRITD1Av1G102340	279176975	279178769	1794	1268	discarded		Nascent polypeptide-associated complex subunit beta G
AX-94810299	1A	282154883	TRITD1Av1G103270	282153207	282165021	11814	1676	discarded		UPF0301 protein
AX-95652654	1A	282155224	TRITD1Av1G103270	282153207	282165021	11814	2017	discarded		UPF0301 protein
AX-94763548	1A	287392591	TRITD1Av1G105410	287378386	287395596	17210	14205	discarded		DNA-directed RNA polymerase subunit beta
AX-95068712	1A	291071251	TRITD1Av1G106470	291068135	291071500	3365	3116	discarded		Plant/F9H3-4 protein
AX-94730403	1A	291638000	TRITD1Av1G106600	291637917	291640509	2592	83	discarded		Alpha-galactosidase
AX-95202717	1A	291638234	TRITD1Av1G106600	291637917	291640509	2592	317	discarded		Alpha-galactosidase
AX-95232723	1A	293387637	TRITD1Av1G107570	293363809	293392607	28798	23828	Selected	LF	Myosin
AX-94454822	1A	293388396	TRITD1Av1G107570	293363809	293392607	28798	24587	discarded		Myosin
AX-94664066	1A	296359452	TRITD1Av1G108910	296359431	296369691	10260	21	discarded		Maf-like protein%2C expressed
AX-94751395	1A	297805639	TRITD1Av1G109580	297805589	297821867	16278	50	Selected	HF	Mediator of RNA polymerase II transcription subunit 16
AX-94408765	1A	297813692	TRITD1Av1G109580	297805589	297821867	16278	8103	discarded		Mediator of RNA polymerase II transcription subunit 16
AX-94775416	1A	298696591	TRITD1Av1G109870	298694694	298697561	2867	1897	discarded		Pre-mRNA splicing factor%2C putative
AX-94991278	1A	298696717	TRITD1Av1G109870	298694694	298697561	2867	2023	Selected	HF	Pre-mRNA splicing factor%2C putative
AX-95105199	1A	299934257	TRITD1Av1G110220	299929163	299937029	7866	5094	discarded		Wings apart-like
AX-94962498	1A	301523574	TRITD1Av1G110770	301517891	301524287	6396	5683	Selected	HF	DNA ligase
AX-94418426	1A	305704928	TRITD1Av1G112490	305704415	305705200	785	513	discarded		ALG-2 interacting protein X
AX-94580118	1A	306603724	TRITD1Av1G112900	306600844	306605663	4819	2880	discarded		Myosin heavy chain-related protein%2C putative
AX-94760203	1A	306817930	TRITD1Av1G112980	306817882	306818169	287	48	discarded		Lipid transfer protein
AX-94858246	1A	309650811	TRITD1Av1G114210	309650459	309655045	4586	352	discarded		U1 small nuclear ribonucleoprotein 70 kDa
AX-95242859	1A	313821614	TRITD1Av1G115550	313821246	313822286	1040	368	discarded		Cytochrome P450 family protein
AX-95025593	1A	314762900	TRITD1Av1G116000	314762061	314766034	3973	839	discarded		Cytochrome P450
AX-95186565	1A	315532119	TRITD1Av1G116390	315529417	315534038	4621	2702	Selected	HF	Serine carboxypeptidase S28 family protein
AX-94661922	1A	317076462	TRITD1Av1G116940	317076284	317076944	660	178	discarded		S-adenosyl-L-methionine-dependent methyltransferases superfamily protein G
AX-95253031	1A	319839456	TRITD1Av1G118110	319833684	319840071	6387	5772	discarded		Sphingoid long-chain bases kinase 1
AX-94823954	1A	319839484	TRITD1Av1G118110	319833684	319840071	6387	5800	discarded		Sphingoid long-chain bases kinase 1
AX-94511420	1A	321217428	TRITD1Av1G118650	321215390	321218111	2721	2038	discarded		GTPase-activating protein GYP7
AX-94819810	1A	324868395	TRITD1Av1G119650	324867920	324871419	3499	475	discarded		HIT zinc finger family protein%2C expressed
AX-94592848	1A	327199975	TRITD1Av1G120510	327186703	327201110	14407	13272	discarded		Xanthine dehydrogenase/oxidase
AX-94867242	1A	327450631	TRITD1Av1G120570	327434473	327451583	17110	16158	Selected	HF	Non-lysosomal glucosylceramidase
AX-94781012	1A	327788300	TRITD1Av1G120790	327788212	327792553	4341	88	discarded		PPPDE putative thiol peptidase family protein
AX-94731769	1A	328596518	TRITD1Av1G121110	328583308	328605228	21920	13210	discarded		Peptidylprolyl isomerase
AX-94395831	1A	330237505	TRITD1Av1G121890	330236623	330238980	2357	882	discarded		Alpha/beta-hydrolase superfamily protein
AX-94526625	1A	331222500	TRITD1Av1G122200	331221808	331222596	788	692	discarded		Glutathione S-transferase
AX-95195903	1A	335503590	TRITD1Av1G123950	335502944	335507046	4102	646	Selected	HF	COP9 signalosome complex subunit 1
AX-94645318	1A	336005668	TRITD1Av1G124110	336001071	336006168	5097	4597	discarded		Protein kinase
AX-95653228	1A	339480314	TRITD1Av1G125470	339477451	339483753	6302	2863	discarded		Carbohydrate kinase%2C putative%2C expressed
AX-94500378	1A	339480460	TRITD1Av1G125470	339477451	339483753	6302	3009	discarded		Carbohydrate kinase%2C putative%2C expressed
AX-94959165	1A	339483684	TRITD1Av1G125470	339477451	339483753	6302	6233	discarded		Carbohydrate kinase%2C putative%2C expressed
AX-94837039	1A	341284684	TRITD1Av1G126070	341284289	341288975	4686	395	Selected	HF	60S ribosomal export protein NMD3
AX-94927709	1A	343652250	TRITD1Av1G126850	343649441	343668107	18666	2809	discarded		DnaJ-like protein
AX-95634788	1A	343662166	TRITD1Av1G126850	343649441	343668107	18666	12725	Selected	LF	DnaJ-like protein
AX-94432952	1A	343663618	TRITD1Av1G126850	343649441	343668107	18666	14177	Selected	LF	DnaJ-like protein
AX-95222173	1A	344020874	TRITD1Av1G127020	344016923	344021662	4739	3951	discarded		Homeobox-leucine zipper family protein
AX-94660777	1A	345466551	TRITD1Av1G127730	345466251	345468805	2554	300	discarded		F-box/LRR-repeat protein 20 TE?
AX-94937776	1A	346948881	TRITD1Av1G128460	346946191	346949139	2948	2690	Selected	LF	Poly [ADP-ribose] polymerase
AX-94525103	1A	346948975	TRITD1Av1G128460	346946191	346949139	2948	2784	Selected	LF	Poly [ADP-ribose] polymerase
AX-94385307	1A	347298460	TRITD1Av1G128630	347298369	347303351	4982	91	discarded		Lysine-specific demethylase
AX-95660313	1A	348560173	TRITD1Av1G128930	348560063	348562846	2783	110	discarded		Antiholin-like protein LrgB
AX-94958521	1A	348562552	TRITD1Av1G128930	348560063	348562846	2783	2489	discarded		Antiholin-like protein LrgB
AX-94968344	1A	348943823	TRITD1Av1G129090	348943024	348948866	5842	799	discarded		receptor kinase 1
AX-95196381	1A	351077259	TRITD1Av1G130150	351075353	351078419	3066	1906	discarded		Phosphatidylinositol transfer protein
AX-94454834	1A	356346568	TRITD1Av1G131940	356345679	356349139	3460	889	discarded		Tonoplast monosaccharide transporter 2
AX-94981112	1A	357694972	TRITD1Av1G132620	357693229	357697398	4169	1743	discarded		Ubiquitin-like protein
AX-95190148	1A	359058856	TRITD1Av1G133040	359058110	359058973	863	746	Selected	HF	Glutathione S-transferase
AX-94824351	1A	360455353	TRITD1Av1G133600	360455149	360457351	2202	204	discarded		B-box zinc finger family protein TE?
AX-94728505	1A	361343047	TRITD1Av1G133850	361339988	361343353	3365	3059	discarded		Protein phosphatase 2C
AX-94742840	1A	362978520	TRITD1Av1G134680	362978411	362980054	1643	109	discarded		Short-chain dehydrogenase%2C putative
AX-94710221	1A	363486673	TRITD1Av1G134880	363483130	363486843	3713	3543	discarded		Kinase family protein
AX-94872835	1A	363486691	TRITD1Av1G134880	363483130	363486843	3713	3561	Selected	HF	Kinase family protein
AX-95684049	1A	369497890	TRITD1Av1G136970	369488160	369508080	19920	9730	discarded		CCR4-NOT transcription complex subunit 1
AX-95683697	1A	370870295	TRITD1Av1G137480	370868780	370870851	2071	1515	discarded		Camphor resistance CrcB family protein
AX-94462130	1A	371064696	TRITD1Av1G137730	371063722	371065874	2152	974	discarded		Cell wall invertase
AX-95177095	1A	374360664	TRITD1Av1G138660	374331787	374365748	33961	28877	Selected	HF	Pleckstrin homology (PH) domain-containing protein
AX-94544797	1A	375517335	TRITD1Av1G139180	375512409	375517589	5180	4926	discarded		Phospho-2-dehydro-3-deoxyheptonate aldolase
AX-94862659	1A	378555287	TRITD1Av1G140020	378554457	378566093	11636	830	discarded		F-box/LRR-repeat protein 20
AX-94872345	1A	379115819	TRITD1Av1G140170	379115782	379120501	4719	37	discarded		Palmitoyl-protein thioesterase 1
AX-94727422	1A	379759748	TRITD1Av1G140590	379756299	379759816	3517	3449	Selected	HF	Kinase family protein
AX-94553651	1A	380041631	TRITD1Av1G140730	380039651	380043083	3432	1980	discarded		Serine hydroxymethyltransferase
AX-94400275	1A	380498844	TRITD1Av1G140920	380498776	380500236	1460	68	discarded		Cotton fiber protein
AX-94496042	1A	380856791	TRITD1Av1G141030	380854610	380858042	3432	2181	discarded		Myb transcription factor
AX-95124406	1A	381669143	TRITD1Av1G141360	381669016	381676387	7371	127	discarded		Sphingomyelin phosphodiesterase 4 G
AX-95127844	1A	386913433	TRITD1Av1G143560	386907592	386915044	7452	5841	discarded		serine/arginine repetitive matrix protein G
AX-95176482	1A	387171819	TRITD1Av1G143760	387171305	387176059	4754	514	discarded		Late embryogenesis abundant protein
AX-94958726	1A	387175622	TRITD1Av1G143760	387171305	387176059	4754	4317	discarded		Late embryogenesis abundant protein
AX-95137260	1A	387456717	TRITD1Av1G144040	387455393	387456751	1358	1324	Selected	LF	Ran-binding protein 1 domain-containing
AX-94865580	1A	388733439	TRITD1Av1G144530	388732070	388735692	3622	1369	discarded		Pentatricopeptide repeat-containing protein
AX-95220187	1A	388733908	TRITD1Av1G144530	388732070	388735692	3622	1838	discarded		Pentatricopeptide repeat-containing protein
AX-94451582	1A	391130231	TRITD1Av1G145560	391128597	391159301	30704	1634	discarded		Serine/threonine-protein kinase TOR
AX-94467977	1A	394479597	TRITD1Av1G146750	394479489	394484337	4848	108	discarded		Elongation factor 4 G
AX-94921114	1A	399276163	TRITD1Av1G148980	399275633	399278904	3271	530	discarded		Subtilisin-like protease
AX-94568913	1A	400021971	TRITD1Av1G149270	400009352	400022741	13389	12619	discarded		DNA-directed RNA polymerase
AX-95133680	1A	400022041	TRITD1Av1G149270	400009352	400022741	13389	12689	discarded		DNA-directed RNA polymerase
AX-95103589	1A	400208848	TRITD1Av1G149390	400208841	400209884	1043	7	discarded		Subtilisin-like protease
AX-94422964	1A	407643317	TRITD1Av1G151700	407642424	407645579	3155	893	discarded		Cytokinin oxidase/dehydrogenase
AX-94954658	1A	408955671	TRITD1Av1G152040	408953648	408969061	15413	2023	discarded		DnaJ homolog subfamily C member 7 homolog
AX-95201266	1A	413323502	TRITD1Av1G153610	413323404	413325764	2360	98	discarded		26S proteasome regulatory subunit
AX-95221266	1A	415980181	TRITD1Av1G154120	415979277	415981556	2279	904	discarded		Subtilisin-like protease
AX-95109512	1A	419582426	TRITD1Av1G155410	419580146	419582728	2582	2280	Selected	HF	Receptor-like kinase
AX-94643507	1A	419891857	TRITD1Av1G155540	419885791	419897152	11361	6066	discarded		ABC transporter G family member
AX-94530243	1A	419893101	TRITD1Av1G155540	419885791	419897152	11361	7310	discarded		ABC transporter G family member
AX-95186352	1A	421019053	TRITD1Av1G155830	421013665	421019073	5408	5388	discarded		Hyp O-arabinosyltransferase homolog G
AX-94927315	1A	423379954	TRITD1Av1G156560	423376991	423382619	5628	2963	discarded		Ring finger protein%2C putative G
AX-94687836	1A	424117847	TRITD1Av1G156790	424113491	424124525	11034	4356	Selected	HF	GTPase Der
AX-94691247	1A	424120962	TRITD1Av1G156790	424113491	424124525	11034	7471	Selected	HF	GTPase Der
AX-94798699	1A	424783079	TRITD1Av1G157020	424779400	424785316	5916	3679	discarded		Beta-mannosidase%2C putative
AX-94608897	1A	426569818	TRITD1Av1G157540	426565400	426571824	6424	4418	discarded		Decapping nuclease rai1 G
AX-94451045	1A	426743588	TRITD1Av1G157600	426743265	426745756	2491	323	discarded		Methyltransferase-like protein
AX-95236185	1A	426745590	TRITD1Av1G157600	426743265	426745756	2491	2325	discarded		Methyltransferase-like protein
AX-94687380	1A	426745734	TRITD1Av1G157600	426743265	426745756	2491	2469	discarded		Methyltransferase-like protein
AX-94663100	1A	426982425	TRITD1Av1G157740	426981812	426987698	5886	613	discarded		Protein kinase-like protein
AX-94434190	1A	426982659	TRITD1Av1G157740	426981812	426987698	5886	847	discarded		Protein kinase-like protein
AX-95197306	1A	429435571	TRITD1Av1G158520	429433315	429437873	4558	2256	discarded		Ribosomal protein L34e superfamily protein G
AX-94441417	1A	430378948	TRITD1Av1G158910	430378218	430382798	4580	730	discarded		Coatomer subunit delta
AX-94778455	1A	430844566	TRITD1Av1G159210	430844365	430847912	3547	201	Selected	LF	30S ribosomal protein S18
AX-94962832	1A	430847271	TRITD1Av1G159210	430844365	430847912	3547	2906	Selected	LF	30S ribosomal protein S18
AX-95164417	1A	431252086	TRITD1Av1G159370	431244361	431252815	8454	7725	discarded		DUF630 family protein%2C putative (DUF630 and DUF632)
AX-94908596	1A	431859480	TRITD1Av1G159490	431857334	431861207	3873	2146	Selected	HF	ELKS/Rab6-interacting/CAST family protein G
AX-94533717	1A	431962971	TRITD1Av1G159510	431961721	431964835	3114	1250	discarded		Transcriptional regulator ATRX G
AX-94937417	1A	434565233	TRITD1Av1G160670	434561196	434566437	5241	4037	discarded		Sulfotransferase
AX-95196737	1A	436892892	TRITD1Av1G161470	436887650	436895843	8193	5242	discarded		Pyruvate%2C phosphate dikinase
AX-94536132	1A	436895356	TRITD1Av1G161470	436887650	436895843	8193	7706	discarded		Pyruvate%2C phosphate dikinase
AX-95084890	1A	438680399	TRITD1Av1G162120	438674995	438680567	5572	5404	discarded		Transducin/WD-like repeat-protein
AX-94831368	1A	444149012	TRITD1Av1G164280	444147253	444149817	2564	1759	discarded		Tubulin beta chain
AX-94929285	1A	444856767	TRITD1Av1G164440	444853792	444857124	3332	2975	Selected	LF	NBS-LRR-like resistance protein
AX-94712412	1A	451321816	TRITD1Av1G166910	451315510	451324798	9288	6306	discarded		Wound-responsive family protein G
AX-94579287	1A	452389116	TRITD1Av1G167240	452388837	452392814	3977	279	Selected	HF	DUF630 family protein%2C putative (DUF630 and DUF632)
AX-94504828	1A	452730312	TRITD1Av1G167490	452727628	452730352	2724	2684	discarded		Bidirectional sugar transporter SWEET
AX-95115308	1A	457441685	TRITD1Av1G169650	457440684	457443523	2839	1001	discarded		Kinase family protein
AX-94434162	1A	461563574	TRITD1Av1G171400	461558921	461564271	5350	4653	discarded		Kinase
AX-94979262	1A	465606072	TRITD1Av1G172820	465605904	465615972	10068	168	discarded		Transcriptional activator DEMETER
AX-94421623	1A	465613617	TRITD1Av1G172820	465605904	465615972	10068	7713	Selected	HF	Transcriptional activator DEMETER
AX-94609379	1A	466322875	TRITD1Av1G173040	466322767	466330226	7459	108	discarded		Glycerol-3-phosphate acyltransferase%2C expressed
AX-94890423	1A	471479964	TRITD1Av1G174830	471468593	471480425	11832	11371	Selected	HF	BEL1-like homeodomain protein
AX-94402929	1A	472453067	TRITD1Av1G175180	472451235	472453782	2547	1832	discarded		Protein YIPF
AX-94512190	1A	476115388	TRITD1Av1G177130	476115183	476115443	260	205	discarded		SacI domain-containing protein / WW domain-containing protein isoform 4 G
AX-95011199	1A	477832894	TRITD1Av1G178130	477830352	477838113	7761	2542	discarded		E3 ubiquitin-protein ligase
AX-94481367	1A	482713336	TRITD1Av1G180260	482706424	482713437	7013	6912	discarded		UDP-sugar pyrophosphorylase 1
AX-94747499	1A	483559075	TRITD1Av1G180670	483557879	483560897	3018	1196	discarded		RING/U-box superfamily protein
AX-94638030	1A	484444750	TRITD1Av1G181000	484444563	484449243	4680	187	discarded		CsAtPR5
AX-95099411	1A	485621707	TRITD1Av1G181480	485621416	485622081	665	291	discarded		PRA1 family protein
AX-94872031	1A	486153960	TRITD1Av1G181850	486153314	486154181	867	646	discarded		Proline-rich family protein G
AX-94983020	1A	487884476	TRITD1Av1G182450	487881974	487884563	2589	2502	discarded		transmembrane protein G
AX-94509847	1A	488878679	TRITD1Av1G183170	488877468	488880896	3428	1211	discarded		KH domain-containing protein
AX-94791894	1A	489066345	TRITD1Av1G183240	489059680	489066626	6946	6665	discarded		Cytochrome P450-like protein
AX-94911435	1A	491884116	TRITD1Av1G184990	491883193	491889761	6568	923	discarded		dentin sialophosphoprotein G
AX-94638239	1A	492870829	TRITD1Av1G185560	492867640	492883319	15679	3189	discarded		Nbs-lrr resistance protein%2C putative
AX-94867055	1A	492870960	TRITD1Av1G185560	492867640	492883319	15679	3320	discarded		Nbs-lrr resistance protein%2C putative
AX-94858618	1A	493435455	TRITD1Av1G185940	493427723	493436725	9002	7732	discarded		Glutamate formiminotransferase 1
AX-95188181	1A	495244570	TRITD1Av1G186470	495243422	495245843	2421	1148	Selected	HF	Pectin lyase-like superfamily protein
AX-95630534	1A	497568065	TRITD1Av1G187520	497566113	497568127	2014	1952	discarded		Hydroxyproline-rich glycoprotein family protein%2C putative
AX-94799418	1A	497770530	TRITD1Av1G187670	497770465	497778027	7562	65	discarded		Dentin sialophosphoprotein-related protein G
AX-94786460	1A	497774720	TRITD1Av1G187670	497770465	497778027	7562	4255	discarded		Dentin sialophosphoprotein-related protein G
AX-94445422	1A	497969202	TRITD1Av1G187810	497962262	497972937	10675	6940	discarded		Structural maintenance of chromosomes protein
AX-94577478	1A	498168521	TRITD1Av1G187870	498167988	498169743	1755	533	discarded		NAD(P)H-quinone oxidoreductase subunit K%2C chloroplastic
AX-94794694	1A	499103526	TRITD1Av1G188160	499103469	499104575	1106	57	discarded		Udp-glucose 4%2C6-dehydratase
AX-94987165	1A	499103602	TRITD1Av1G188160	499103469	499104575	1106	133	Selected	HF	Udp-glucose 4%2C6-dehydratase
AX-94571120	1A	499103797	TRITD1Av1G188160	499103469	499104575	1106	328	discarded		Udp-glucose 4%2C6-dehydratase
AX-95119859	1A	499220827	TRITD1Av1G188200	499217369	499221815	4446	3458	discarded		E3 ubiquitin-protein ligase
AX-95153489	1A	502802489	TRITD1Av1G189730	502802351	502803735	1384	138	discarded		2-oxoglutarate (2OG) and Fe(II)-dependent oxygenase superfamily protein
AX-95142195	1A	504755069	TRITD1Av1G190380	504749136	504756182	7046	5933	Selected	HF	Cyclic nucleotide-gated channel
AX-94826839	1A	505709550	TRITD1Av1G190850	505708661	505711718	3057	889	Selected	HF	H/ACA ribonucleoprotein complex non-core subunit NAF1
AX-94447005	1A	505960282	TRITD1Av1G191090	505954813	505968335	13522	5469	discarded		DNA helicase
AX-95229645	1A	506213019	TRITD1Av1G191220	506210987	506213838	2851	2032	discarded		NBS-LRR disease resistance protein
AX-94465216	1A	507080449	TRITD1Av1G191580	507070008	507110838	40830	10441	discarded		Transcription elongation factor Spt5-like protein%2C putative
AX-95011217	1A	507082859	TRITD1Av1G191580	507070008	507110838	40830	12851	discarded		Transcription elongation factor Spt5-like protein%2C putative
AX-94541871	1A	508062963	TRITD1Av1G191920	508061290	508065856	4566	1673	discarded		p-loop containing nucleoside triphosphate hydrolases superfamily protein
AX-95116414	1A	508532946	TRITD1Av1G192070	508528888	508533179	4291	4058	discarded		Formin-like protein
AX-95127704	1A	509522325	TRITD1Av1G192620	509517745	509524016	6271	4580	discarded		Ubiquitin carboxyl-terminal hydrolase
AX-94769932	1A	511863003	TRITD1Av1G193960	511862864	511868848	5984	139	discarded		Translation initiation factor IF-2
AX-94434009	1A	511863201	TRITD1Av1G193960	511862864	511868848	5984	337	discarded		Translation initiation factor IF-2
AX-94706964	1A	512798566	TRITD1Av1G194460	512796413	512799487	3074	2153	discarded		Calcium-transporting ATPase
AX-94908566	1A	513820058	TRITD1Av1G195020	513819103	513820957	1854	955	discarded		Cytochrome P450
AX-94810594	1A	513820467	TRITD1Av1G195020	513819103	513820957	1854	1364	discarded		Cytochrome P450
AX-94813248	1A	513820697	TRITD1Av1G195020	513819103	513820957	1854	1594	discarded		Cytochrome P450
AX-94599588	1A	514106988	TRITD1Av1G195040	513862102	514166725	304623	244886	Selected	HF	O-methyltransferase-like protein
AX-94923874	1A	514154388	TRITD1Av1G195040	513862102	514166725	304623	292286	discarded		O-methyltransferase-like protein
AX-95137011	1A	516687067	TRITD1Av1G196050	516686002	516687386	1384	1065	Selected	HF	Haloacid dehalogenase-like hydrolase (HAD) superfamily protein
AX-95260861	1A	520095640	TRITD1Av1G197420	520095534	520102968	7434	106	discarded		Homeobox protein
AX-95017546	1A	520096033	TRITD1Av1G197420	520095534	520102968	7434	499	discarded		Homeobox protein
AX-94492604	1A	521233447	TRITD1Av1G197830	521231807	521234212	2405	1640	Selected	HF	Disease resistance protein (NBS-LRR class) family
AX-94971351	1A	523452354	TRITD1Av1G199270	523446423	523452399	5976	5931	discarded		ATP-dependent 6-phosphofructokinase
AX-95166641	1A	525167888	TRITD1Av1G200520	525166799	525171783	4984	1089	discarded		DNA polymerase III subunit
AX-95218032	1A	525167944	TRITD1Av1G200520	525166799	525171783	4984	1145	discarded		DNA polymerase III subunit
AX-94449275	1A	527087223	TRITD1Av1G201780	527087052	527087549	497	171	discarded		E3 ubiquitin-protein ligase SINA-like 10 G
AX-94848263	1A	532204597	TRITD1Av1G204340	532204129	532204861	732	468	discarded		Elongation factor G G
AX-94458307	1A	533548635	TRITD1Av1G204760	533548266	533554566	6300	369	Selected	HF	SWR1-complex protein 4/DNA methyltransferase 1-associated protein 1
AX-94997814	1A	533554552	TRITD1Av1G204760	533548266	533554566	6300	6286	discarded		SWR1-complex protein 4/DNA methyltransferase 1-associated protein 1
AX-94774940	1A	534460841	TRITD1Av1G205030	534447106	534461134	14028	13735	discarded		F-box/RNI superfamily protein TE?
AX-95631864	1A	537138522	TRITD1Av1G206070	537135468	537138583	3115	3054	Selected	HF	Transcription factor GTE1
AX-94539476	1A	537459582	TRITD1Av1G206150	537459317	537459912	595	265	discarded		DnaJ heat shock amino-terminal domain protein G
AX-94561436	1A	538592647	TRITD1Av1G206530	538592544	538616016	23472	103	discarded		Chlorophyll a-b binding protein%2C chloroplastic
AX-94770891	1A	538615227	TRITD1Av1G206530	538592544	538616016	23472	22683	discarded		Chlorophyll a-b binding protein%2C chloroplastic
AX-94906452	1A	540964772	TRITD1Av1G207550	540956838	540968501	11663	7934	discarded		Multidrug resistance protein ABC transporter family protein
AX-94937957	1A	541759777	TRITD1Av1G207800	541758963	541885221	126258	814	discarded		Chlorophyll a-b binding protein%2C chloroplastic
AX-95204965	1A	541760129	TRITD1Av1G207800	541758963	541885221	126258	1166	discarded		Chlorophyll a-b binding protein%2C chloroplastic
AX-94785197	1A	541761501	TRITD1Av1G207800	541758963	541885221	126258	2538	discarded		Chlorophyll a-b binding protein%2C chloroplastic
AX-94813118	1A	541761589	TRITD1Av1G207800	541758963	541885221	126258	2626	discarded		Chlorophyll a-b binding protein%2C chloroplastic
AX-95078697	1A	541761890	TRITD1Av1G207800	541758963	541885221	126258	2927	discarded		Chlorophyll a-b binding protein%2C chloroplastic
AX-95185336	1A	541795379	TRITD1Av1G207800	541758963	541885221	126258	36416	discarded		Chlorophyll a-b binding protein%2C chloroplastic
AX-94894053	1A	541846082	TRITD1Av1G207800	541758963	541885221	126258	87119	discarded		Chlorophyll a-b binding protein%2C chloroplastic
AX-94383913	1A	541884437	TRITD1Av1G207800	541758963	541885221	126258	125474	discarded		Chlorophyll a-b binding protein%2C chloroplastic
AX-94866142	1A	541884726	TRITD1Av1G207800	541758963	541885221	126258	125763	discarded		Chlorophyll a-b binding protein%2C chloroplastic
AX-94475793	1A	546941114	TRITD1Av1G209780	546939947	546942565	2618	1167	discarded		Ubiquitin carboxyl-terminal hydrolase 2
AX-95094834	1A	550828441	TRITD1Av1G212250	550827070	550828503	1433	1371	discarded		Pentatricopeptide repeat-containing protein
AX-95253308	1A	553490318	TRITD1Av1G213240	553487677	553490906	3229	2641	discarded		Glycosyltransferases
AX-94948241	1A	555351156	TRITD1Av1G214250	555350038	555351838	1800	1118	discarded		Ribosomal protein
AX-94916522	1A	557768979	TRITD1Av1G215620	557768855	557770908	2053	124	discarded		Serine/threonine protein phosphatase 2A regulatory subunit B
AX-95251106	1A	557769157	TRITD1Av1G215620	557768855	557770908	2053	302	discarded		Serine/threonine protein phosphatase 2A regulatory subunit B
AX-94665545	1A	560129982	TRITD1Av1G216930	560126683	560130037	3354	3299	Selected	HF	ATP synthase subunit beta
AX-94962238	1A	562630239	TRITD1Av1G218340	562629626	562631886	2260	613	discarded		Late embryogenesis abundant protein family protein G
AX-94767509	1A	564546983	TRITD1Av1G219100	564546291	564547834	1543	692	Selected	LF	Nuclear transcription factor Y subunit B
AX-94452444	1A	566529410	TRITD1Av1G220600	566529104	566529682	578	306	Selected	HF	Allergen%2C putative
AX-95179442	1A	567088786	TRITD1Av1G221050	567086201	567091661	5460	2585	discarded		beta-galactosidase G
AX-95199577	1A	567573900	TRITD1Av1G221380	567571072	567575729	4657	2828	discarded		Zinc finger CCCH domain protein
AX-95006382	1A	568575450	TRITD1Av1G222010	568569101	568577615	8514	6349	discarded		Auxilin-like protein 1 G
AX-95177679	1A	568716777	TRITD1Av1G222100	568716660	568717049	389	117	discarded		magnesium transporter%2C putative (DUF803) G
AX-94979567	1A	569515569	TRITD1Av1G222470	569515226	569520697	5471	343	discarded		CAS1 domain-containing protein 1
AX-94503114	1A	569666989	TRITD1Av1G222570	569665571	569668321	2750	1418	discarded		Solanesyl-diphosphate synthase 2%2C chloroplastic G
AX-94601449	1A	570410159	TRITD1Av1G223030	570408166	570410858	2692	1993	discarded		Receptor-like protein kinase%2C putative%2Cexpressed
AX-95011112	1A	572638467	TRITD1Av1G224190	572632740	572638814	6074	5727	discarded		Indole-3-acetic acid-amido synthetase GH3.3
AX-94999711	1A	572868231	TRITD1Av1G224320	572867100	572870869	3769	1131	discarded		Extra-large G-like protein
AX-95652682	1A	572868719	TRITD1Av1G224320	572867100	572870869	3769	1619	discarded		Extra-large G-like protein
AX-94909913	1A	574022866	TRITD1Av1G225100	574021538	574025160	3622	1328	discarded		TPR repeat-containing thioredoxin TTL1
AX-95003144	1A	574022908	TRITD1Av1G225100	574021538	574025160	3622	1370	discarded		TPR repeat-containing thioredoxin TTL1
AX-95179500	1A	574629093	TRITD1Av1G225400	574626863	574638466	11603	2230	discarded		Structural maintenance of chromosomes protein
AX-95180398	1A	574861324	TRITD1Av1G225450	574860974	574865109	4135	350	discarded		Paired amphipathic helix protein Sin3
AX-94817139	1A	576634983	TRITD1Av1G226540	576582337	576678513	96176	52646	Selected	HF	CST complex subunit TEN1-like protein
AX-95008683	1A	577967333	TRITD1Av1G227520	577966571	577968069	1498	762	discarded		Low affinity potassium transport system protein G
AX-95151237	1A	578641740	TRITD1Av1G227700	578290394	578653340	362946	351346	discarded		Disease resistance protein RPP13
AX-95170516	1A	579085961	TRITD1Av1G227890	579085388	579087306	1918	573	Selected	HF	2-aminoethanethiol dioxygenase
AX-94624500	1A	579552400	TRITD1Av1G228190	579552273	579553507	1234	127	discarded		NADH dehydrogenase [ubiquinone] 1 alpha subcomplex subunit 11 G
AX-94430486	1A	579778064	TRITD1Av1G228250	579773646	579779544	5898	4418	discarded		Translation initiation factor IF-2%2C putative
AX-94801911	1A	581668961	TRITD1Av1G229590	581668706	581669441	735	255	discarded		LRR and NB-ARC domains-containing disease resistance protein G
AX-94475723	1A	581669343	TRITD1Av1G229590	581668706	581669441	735	637	discarded		LRR and NB-ARC domains-containing disease resistance protein G
AX-94624787	1A	581669413	TRITD1Av1G229590	581668706	581669441	735	707	discarded		LRR and NB-ARC domains-containing disease resistance protein G
AX-94834421	1A	582351248	TRITD1Av1G230000	582351195	582352965	1770	53	discarded		Flavonoid 3'-hydroxylase
AX-94961941	1A	582351818	TRITD1Av1G230000	582351195	582352965	1770	623	discarded		Flavonoid 3'-hydroxylase
AX-95253982	1A	582455523	TRITD1Av1G230040	582446695	582460150	13455	8828	discarded		TATA-binding protein associated factor-like protein
AX-94660590	1A	582455681	TRITD1Av1G230040	582446695	582460150	13455	8986	discarded		TATA-binding protein associated factor-like protein
AX-95155265	1A	582979802	TRITD1Av1G230250	582970371	582980219	9848	9431	discarded		Protein kinase
AX-94637532	1A	583299178	TRITD1Av1G230450	583297512	583301621	4109	1666	discarded		ATP-dependent RNA helicase
AX-94942875	1A	583460577	TRITD1Av1G230600	583458631	583462558	3927	1946	discarded		UDP-glucose-4-epimerase
AX-95121944	1A	584651663	TRITD1Av1G231210	584646395	584653281	6886	5268	discarded		Argonaute
AX-94423942	1A	585023217	TRITD1Av1G231450	585022809	585025725	2916	408	discarded		HMG-Y-related protein A
AX-94540281	1B	1827312	TRITD1Bv1G000820	1825257	1828564	3307	2055	discarded		Glycosyltransferase-like KOBITO 1 G
AX-95234556	1B	2032889	TRITD1Bv1G000830	1843765	2577204	733439	189124	discarded		Disease resistance protein (TIR-NBS-LRR class) family
AX-94723231	1B	2085968	TRITD1Bv1G000830	1843765	2577204	733439	242203	discarded		Disease resistance protein (TIR-NBS-LRR class) family
AX-94674257	1B	2091230	TRITD1Bv1G000830	1843765	2577204	733439	247465	discarded		Disease resistance protein (TIR-NBS-LRR class) family
AX-94591955	1B	2389971	TRITD1Bv1G000830	1843765	2577204	733439	546206	discarded		Disease resistance protein (TIR-NBS-LRR class) family
AX-95094710	1B	2389976	TRITD1Bv1G000830	1843765	2577204	733439	546211	discarded		Disease resistance protein (TIR-NBS-LRR class) family
AX-95132370	1B	3817463	TRITD1Bv1G001440	3667571	3876732	209161	149892	discarded		Leucine-rich repeat receptor-like protein kinase family protein%2C putative
AX-94529386	1B	3868902	TRITD1Bv1G001440	3667571	3876732	209161	201331	discarded		Leucine-rich repeat receptor-like protein kinase family protein%2C putative
AX-94443821	1B	4047120	TRITD1Bv1G001610	4042904	4049023	6119	4216	discarded		Transcription initiation factor TFIID subunit 6
AX-94659353	1B	4482529	TRITD1Bv1G001870	4313476	4519819	206343	169053	Selected	LF	Gamma-gliadin
AX-94552245	1B	5035764	TRITD1Bv1G002200	5035728	5036556	828	36	discarded		Dirigent protein
AX-94638390	1B	5035819	TRITD1Bv1G002200	5035728	5036556	828	91	discarded		Dirigent protein
AX-94744539	1B	5035870	TRITD1Bv1G002200	5035728	5036556	828	142	discarded		Dirigent protein
AX-94402073	1B	5828744	TRITD1Bv1G002400	5719415	6175625	456210	109329	discarded		Dirigent protein
AX-95095852	1B	6309885	TRITD1Bv1G002590	6309386	6309985	599	499	discarded		Dirigent protein
AX-95019311	1B	6654231	TRITD1Bv1G002670	6400020	6952414	552394	254211	discarded		Pm3-like disease resistance protein
AX-94396565	1B	6741472	TRITD1Bv1G002670	6400020	6952414	552394	341452	discarded		Pm3-like disease resistance protein
AX-95203709	1B	8705023	TRITD1Bv1G003680	8226869	9075989	849120	478154	discarded		Nbs-lrr resistance protein%2C putative
AX-95011226	1B	8705056	TRITD1Bv1G003680	8226869	9075989	849120	478187	discarded		Nbs-lrr resistance protein%2C putative
AX-94801428	1B	8732185	TRITD1Bv1G003680	8226869	9075989	849120	505316	discarded		Nbs-lrr resistance protein%2C putative
AX-95227048	1B	8773300	TRITD1Bv1G003680	8226869	9075989	849120	546431	discarded		Nbs-lrr resistance protein%2C putative
AX-94896359	1B	9049207	TRITD1Bv1G003680	8226869	9075989	849120	822338	discarded		Nbs-lrr resistance protein%2C putative
AX-94685030	1B	9055199	TRITD1Bv1G003680	8226869	9075989	849120	828330	discarded		Nbs-lrr resistance protein%2C putative
AX-94834442	1B	9061706	TRITD1Bv1G003680	8226869	9075989	849120	834837	discarded		Nbs-lrr resistance protein%2C putative
AX-95006549	1B	9061730	TRITD1Bv1G003680	8226869	9075989	849120	834861	discarded		Nbs-lrr resistance protein%2C putative
AX-94602619	1B	9061847	TRITD1Bv1G003680	8226869	9075989	849120	834978	discarded		Nbs-lrr resistance protein%2C putative
AX-94911855	1B	9363675	TRITD1Bv1G004140	9362465	9364067	1602	1210	discarded		Nuclear inhibitor of protein phosphatase 1
AX-94976542	1B	9363687	TRITD1Bv1G004140	9362465	9364067	1602	1222	Selected	HF	Nuclear inhibitor of protein phosphatase 1
AX-94648029	1B	10778365	TRITD1Bv1G004600	10777257	10778855	1598	1108	discarded		Actin
AX-94665394	1B	11754081	TRITD1Bv1G005010	11652756	11884259	231503	101325	discarded		Aldo-keto reductase
AX-94973308	1B	12363017	TRITD1Bv1G005210	12357550	12364561	7011	5467	discarded		Cytochrome P450
AX-95230703	1B	13558537	TRITD1Bv1G005670	13558291	13560505	2214	246	discarded		TBC1 domain family member
AX-94737155	1B	13559414	TRITD1Bv1G005670	13558291	13560505	2214	1123	Selected	HF	TBC1 domain family member
AX-94948586	1B	13559423	TRITD1Bv1G005670	13558291	13560505	2214	1132	discarded		TBC1 domain family member
AX-94823471	1B	14571120	TRITD1Bv1G006220	14429477	14808373	378896	141643	Selected	LF	Disease resistance protein (TIR-NBS-LRR class) family
AX-95138005	1B	14582867	TRITD1Bv1G006220	14429477	14808373	378896	153390	discarded		Disease resistance protein (TIR-NBS-LRR class) family
AX-94902175	1B	14594471	TRITD1Bv1G006220	14429477	14808373	378896	164994	discarded		Disease resistance protein (TIR-NBS-LRR class) family
AX-94966191	1B	14594495	TRITD1Bv1G006220	14429477	14808373	378896	165018	discarded		Disease resistance protein (TIR-NBS-LRR class) family
AX-94801505	1B	14594533	TRITD1Bv1G006220	14429477	14808373	378896	165056	discarded		Disease resistance protein (TIR-NBS-LRR class) family
AX-94778393	1B	14594538	TRITD1Bv1G006220	14429477	14808373	378896	165061	discarded		Disease resistance protein (TIR-NBS-LRR class) family
AX-94547760	1B	14675677	TRITD1Bv1G006220	14429477	14808373	378896	246200	discarded		Disease resistance protein (TIR-NBS-LRR class) family
AX-94559635	1B	16141102	TRITD1Bv1G007210	16140523	16141386	863	579	discarded		Pentatricopeptide repeat superfamily protein
AX-94448779	1B	21088922	TRITD1Bv1G008870	21085542	21089516	3974	3380	discarded		Disease resistance protein (NBS-LRR class) family
AX-94735504	1B	21669112	TRITD1Bv1G009010	21663605	21669551	5946	5507	discarded		protein kinase family protein
AX-95103215	1B	21919019	TRITD1Bv1G009100	21918649	21919310	661	370	discarded		TSA: Wollemia nobilis Ref_Wollemi_Transcript_12480_1360 transcribed RNA sequence G
AX-94400716	1B	22375878	TRITD1Bv1G009300	22375466	22376938	1472	412	Selected	HF	Lecithin-cholesterol acyltransferase-like 1
AX-94840099	1B	23712319	TRITD1Bv1G009800	23709930	23713003	3073	2389	discarded		Protein kinase family protein
AX-94990862	1B	25471810	TRITD1Bv1G010550	25471712	25473532	1820	98	discarded		BRI1-KD interacting protein G
AX-95124961	1B	26543922	TRITD1Bv1G010890	26540994	26544038	3044	2928	Selected	HF	Beta-1%2C3-galactosyltransferase-like protein
AX-95106487	1B	28067795	TRITD1Bv1G011490	28066867	28068878	2011	928	discarded		UDP-glycosyltransferase
AX-94470457	1B	29668230	TRITD1Bv1G012090	29668065	29669447	1382	165	Selected	LF	3-ketoacyl-CoA synthase
AX-94860488	1B	29669230	TRITD1Bv1G012090	29668065	29669447	1382	1165	discarded		3-ketoacyl-CoA synthase
AX-94725109	1B	29669320	TRITD1Bv1G012090	29668065	29669447	1382	1255	discarded		3-ketoacyl-CoA synthase
AX-94711060	1B	32127678	TRITD1Bv1G012930	32090852	32611515	520663	36826	Selected	HF	cDNA clone:J013058P10%2C full insert sequence G
AX-94460485	1B	32229911	TRITD1Bv1G012930	32090852	32611515	520663	139059	discarded		cDNA clone:J013058P10%2C full insert sequence G
AX-95131014	1B	32308107	TRITD1Bv1G012930	32090852	32611515	520663	217255	discarded		cDNA clone:J013058P10%2C full insert sequence G
AX-94937206	1B	32308458	TRITD1Bv1G012930	32090852	32611515	520663	217606	discarded		cDNA clone:J013058P10%2C full insert sequence G
AX-94796921	1B	32544227	TRITD1Bv1G012930	32090852	32611515	520663	453375	discarded		cDNA clone:J013058P10%2C full insert sequence G
AX-94684615	1B	33558610	TRITD1Bv1G013400	33556885	33558798	1913	1725	Selected	HF	Histone-lysine N-methyltransferase
AX-94706391	1B	33558762	TRITD1Bv1G013400	33556885	33558798	1913	1877	Selected	HF	Histone-lysine N-methyltransferase
AX-95127635	1B	35386853	TRITD1Bv1G014490	35386785	35635578	248793	68	Selected	HF	MADS-box transcription factor-like protein
AX-94821053	1B	36413910	TRITD1Bv1G014820	36412775	36415730	2955	1135	discarded		Dual specificity phosphatase
AX-94847267	1B	36414905	TRITD1Bv1G014820	36412775	36415730	2955	2130	Selected	LF	Dual specificity phosphatase
AX-94799023	1B	37363714	TRITD1Bv1G015100	37362059	37365778	3719	1655	discarded		methyl-coenzyme M reductase II subunit gamma%2C putative (DUF3741)
AX-94994228	1B	37363889	TRITD1Bv1G015100	37362059	37365778	3719	1830	discarded		methyl-coenzyme M reductase II subunit gamma%2C putative (DUF3741)
AX-94661492	1B	37821758	TRITD1Bv1G015110	37821007	37825579	4572	751	discarded		Trichome birefringence
AX-94674423	1B	40347079	TRITD1Bv1G015710	40346825	40351458	4633	254	discarded		Potassium transporter
AX-94995317	1B	40347367	TRITD1Bv1G015710	40346825	40351458	4633	542	Selected	HF	Potassium transporter
AX-94949390	1B	40347529	TRITD1Bv1G015710	40346825	40351458	4633	704	Selected	LF	Potassium transporter
AX-95005147	1B	41978143	TRITD1Bv1G016250	41977356	41981632	4276	787	discarded		Glycine dehydrogenase (decarboxylating) G
AX-94440869	1B	41978243	TRITD1Bv1G016250	41977356	41981632	4276	887	Selected	HF	Glycine dehydrogenase (decarboxylating) G
AX-94725555	1B	44099019	TRITD1Bv1G016860	44098215	44099138	923	804	discarded		Acidic chitinase
AX-94620350	1B	44997019	TRITD1Bv1G017330	44996973	44999493	2520	46	discarded		Arginine/serine-rich splicing factor%2C putative
AX-94789552	1B	45222526	TRITD1Bv1G017440	45222474	45223572	1098	52	discarded		Peptidyl-prolyl cis-trans isomerase
AX-94431463	1B	45598628	TRITD1Bv1G017530	45595718	45599441	3723	2910	discarded		Alcohol dehydrogenase%2C putative
AX-94519220	1B	45598647	TRITD1Bv1G017530	45595718	45599441	3723	2929	discarded		Alcohol dehydrogenase%2C putative
AX-94820134	1B	45598683	TRITD1Bv1G017530	45595718	45599441	3723	2965	Selected	HF	Alcohol dehydrogenase%2C putative
AX-94707219	1B	45942516	TRITD1Bv1G017690	45941624	45978147	36523	892	discarded		Bidirectional sugar transporter SWEET
AX-95144827	1B	45942663	TRITD1Bv1G017690	45941624	45978147	36523	1039	discarded		Bidirectional sugar transporter SWEET
AX-94927368	1B	47459517	TRITD1Bv1G018190	47456663	47460689	4026	2854	Selected	LF	WEB family protein%2C chloroplastic G
AX-94926263	1B	47862623	TRITD1Bv1G018400	47862568	47866279	3711	55	discarded		Protein ALUMINUM SENSITIVE 3
AX-94556635	1B	47864416	TRITD1Bv1G018400	47862568	47866279	3711	1848	discarded		Protein ALUMINUM SENSITIVE 3
AX-94893869	1B	48770106	TRITD1Bv1G018600	48753742	49626463	872721	16364	discarded		GDSL esterase/lipase
AX-94968413	1B	49513931	TRITD1Bv1G018600	48753742	49626463	872721	760189	discarded		GDSL esterase/lipase
AX-94520505	1B	49583098	TRITD1Bv1G018600	48753742	49626463	872721	829356	discarded		GDSL esterase/lipase
AX-94708814	1B	50953054	TRITD1Bv1G019280	50951520	50956247	4727	1534	discarded		Nuclear factor related to kappa-B-binding protein G
AX-94470133	1B	50955057	TRITD1Bv1G019280	50951520	50956247	4727	3537	discarded		Nuclear factor related to kappa-B-binding protein G
AX-94692978	1B	53615567	TRITD1Bv1G020600	53350221	53615598	265377	265346	discarded		protein kinase family protein
AX-95152103	1B	53767230	TRITD1Bv1G020730	53763202	53768512	5310	4028	Selected	LF	Disease resistance protein RPM1
AX-94504839	1B	54036293	TRITD1Bv1G020840	54036044	54039931	3887	249	discarded		AP2-like ethylene-responsive transcription factor
AX-94974043	1B	54741895	TRITD1Bv1G021290	54741389	54743110	1721	506	discarded		Adenine/guanine permease
AX-94723837	1B	54742714	TRITD1Bv1G021290	54741389	54743110	1721	1325	discarded		Adenine/guanine permease
AX-94401696	1B	55166720	TRITD1Bv1G021550	55166472	55168641	2169	248	discarded		Xylulose kinase
AX-94613089	1B	56908708	TRITD1Bv1G022350	56903010	56909271	6261	5698	Selected	LF	Interactor of constitutive active ROPs 2%2C chloroplastic G
AX-94711658	1B	57841123	TRITD1Bv1G022870	57838937	57842146	3209	2186	discarded		Tetraspanin
AX-94629430	1B	58269188	TRITD1Bv1G022920	57989579	58681446	691867	279609	Selected	LF	Protease inhibitor/seed storage/lipid transfer protein family protein
AX-94463910	1B	60249553	TRITD1Bv1G023390	60246087	60251114	5027	3466	Selected	LF	Glycosyltransferases
AX-95199810	1B	60250945	TRITD1Bv1G023390	60246087	60251114	5027	4858	discarded		Glycosyltransferases
AX-94734363	1B	63068294	TRITD1Bv1G024650	63068291	63082163	13872	3	discarded		E3 SUMO-protein ligase SIZ1
AX-94838419	1B	63068421	TRITD1Bv1G024650	63068291	63082163	13872	130	discarded		E3 SUMO-protein ligase SIZ1
AX-95133041	1B	63081035	TRITD1Bv1G024650	63068291	63082163	13872	12744	discarded		E3 SUMO-protein ligase SIZ1
AX-94579085	1B	63081135	TRITD1Bv1G024650	63068291	63082163	13872	12844	discarded		E3 SUMO-protein ligase SIZ1
AX-94619842	1B	63081237	TRITD1Bv1G024650	63068291	63082163	13872	12946	discarded		E3 SUMO-protein ligase SIZ1
AX-95020470	1B	63742929	TRITD1Bv1G024840	63742798	63743696	898	131	discarded		11S globulin seed storage protein
AX-94522361	1B	63943330	TRITD1Bv1G024910	63942758	63945001	2243	572	discarded		Receptor-like kinase
AX-95233515	1B	64463079	TRITD1Bv1G025150	64462527	64466764	4237	552	discarded		Beta 1%2C 3 galactosyltransferase
AX-95630013	1B	64738350	TRITD1Bv1G025320	64737852	64740130	2278	498	discarded		Kinase family protein
AX-94849540	1B	64738820	TRITD1Bv1G025320	64737852	64740130	2278	968	discarded		Kinase family protein
AX-94765377	1B	65105536	TRITD1Bv1G025540	65083655	65415055	331400	21881	discarded		Pentatricopeptide repeat-containing protein
AX-94921896	1B	65105546	TRITD1Bv1G025540	65083655	65415055	331400	21891	discarded		Pentatricopeptide repeat-containing protein
AX-95074821	1B	65105923	TRITD1Bv1G025540	65083655	65415055	331400	22268	discarded		Pentatricopeptide repeat-containing protein
AX-94830564	1B	69119163	TRITD1Bv1G026890	69113905	69124911	11006	5258	Selected	LF	Nuclear receptor corepressor 1
AX-94739433	1B	69122968	TRITD1Bv1G026890	69113905	69124911	11006	9063	Selected	LF	Nuclear receptor corepressor 1
AX-94622998	1B	82474879	TRITD1Bv1G030900	82473590	82475847	2257	1289	Selected	LF	WRKY transcription factor
AX-94561718	1B	82475448	TRITD1Bv1G030900	82473590	82475847	2257	1858	discarded		WRKY transcription factor
AX-94587791	1B	82705028	TRITD1Bv1G030970	82703303	82705602	2299	1725	discarded		Aminotransferase-related family protein
AX-94909283	1B	82705048	TRITD1Bv1G030970	82703303	82705602	2299	1745	discarded		Aminotransferase-related family protein
AX-94969355	1B	82705495	TRITD1Bv1G030970	82703303	82705602	2299	2192	discarded		Aminotransferase-related family protein
AX-94704181	1B	85257327	TRITD1Bv1G031870	85257218	85268607	11389	109	discarded		ATP-dependent zinc metalloprotease FTSH protein
AX-94867321	1B	86148873	TRITD1Bv1G032170	86148673	86150657	1984	200	discarded		Aminotransferase like protein
AX-94672128	1B	88667216	TRITD1Bv1G032950	88666579	88670684	4105	637	discarded		RNA polymerase II-associated protein 3
AX-94653064	1B	89599831	TRITD1Bv1G033420	89599753	89607725	7972	78	discarded		Peroxidase
AX-95135390	1B	89947498	TRITD1Bv1G033540	89947476	89950823	3347	22	Selected	LF	Peroxidase
AX-94422821	1B	90721536	TRITD1Bv1G033820	90694791	90760524	65733	26745	Selected	LF	Ankyrin repeat-containing protein
AX-94440361	1B	90738970	TRITD1Bv1G033820	90694791	90760524	65733	44179	discarded		Ankyrin repeat-containing protein
AX-94766533	1B	91527945	TRITD1Bv1G034090	91527631	91529040	1409	314	Selected	LF	Dentin sialophosphoprotein-related%2C putative isoform 1 G
AX-95237656	1B	91528909	TRITD1Bv1G034090	91527631	91529040	1409	1278	Selected	LF	Dentin sialophosphoprotein-related%2C putative isoform 1 G
AX-95195119	1B	94285102	TRITD1Bv1G034850	94276845	94287191	10346	8257	Selected	LF	Glucose-6-phosphate/phosphate translocator-related
AX-94505137	1B	95110260	TRITD1Bv1G035330	95105857	95111240	5383	4403	discarded		Long-Chain Acyl-CoA Synthetase
AX-94734244	1B	95110553	TRITD1Bv1G035330	95105857	95111240	5383	4696	discarded		Long-Chain Acyl-CoA Synthetase
AX-94877657	1B	98328629	TRITD1Bv1G036180	98328067	98333248	5181	562	discarded		G-patch domain containing protein
AX-94880345	1B	99175000	TRITD1Bv1G036450	99174485	99176201	1716	515	discarded		Annexin
AX-95169682	1B	99595217	TRITD1Bv1G036570	99595072	99596192	1120	145	discarded		Peroxidase
AX-94954908	1B	99595477	TRITD1Bv1G036570	99595072	99596192	1120	405	discarded		Peroxidase
AX-95201802	1B	100117316	TRITD1Bv1G036690	100116336	100117452	1116	980	discarded		Peroxidase
AX-95175805	1B	103742536	TRITD1Bv1G038000	103742345	103743116	771	191	discarded		Germin-like protein 1
AX-95238869	1B	104151092	TRITD1Bv1G038160	104150164	104154816	4652	928	discarded		Non-specific serine/threonine protein kinase
AX-94682293	1B	104298980	TRITD1Bv1G038220	104298879	104303042	4163	101	discarded		Non-specific serine/threonine protein kinase
AX-94882923	1B	104714784	TRITD1Bv1G038320	104714669	104725109	10440	115	discarded		3-N-debenzoyl-2-deoxytaxol N-benzoyltransferase
AX-94667626	1B	105738793	TRITD1Bv1G038560	105737857	105743562	5705	936	discarded		ABC transporter B family protein
AX-94744310	1B	105738838	TRITD1Bv1G038560	105737857	105743562	5705	981	Selected	LF	ABC transporter B family protein
AX-94751829	1B	105738943	TRITD1Bv1G038560	105737857	105743562	5705	1086	Selected	LF	ABC transporter B family protein
AX-94651260	1B	105739972	TRITD1Bv1G038560	105737857	105743562	5705	2115	discarded		ABC transporter B family protein
AX-94811797	1B	105739990	TRITD1Bv1G038560	105737857	105743562	5705	2133	Selected	LF	ABC transporter B family protein
AX-94845848	1B	105740031	TRITD1Bv1G038560	105737857	105743562	5705	2174	discarded		ABC transporter B family protein
AX-94433809	1B	105740194	TRITD1Bv1G038560	105737857	105743562	5705	2337	Selected	LF	ABC transporter B family protein
AX-94645208	1B	105740245	TRITD1Bv1G038560	105737857	105743562	5705	2388	discarded		ABC transporter B family protein
AX-94638159	1B	105741250	TRITD1Bv1G038560	105737857	105743562	5705	3393	discarded		ABC transporter B family protein
AX-94704869	1B	105741982	TRITD1Bv1G038560	105737857	105743562	5705	4125	discarded		ABC transporter B family protein
AX-94958411	1B	105742532	TRITD1Bv1G038560	105737857	105743562	5705	4675	Selected	LF	ABC transporter B family protein
AX-94957649	1B	105742571	TRITD1Bv1G038560	105737857	105743562	5705	4714	discarded		ABC transporter B family protein
AX-94886220	1B	108145091	TRITD1Bv1G039360	108144151	108146116	1965	940	discarded		Transcription factor
AX-95170002	1B	108722825	TRITD1Bv1G039500	108722504	108724051	1547	321	Selected	LF	MYB transcription factor
AX-95166675	1B	108723121	TRITD1Bv1G039500	108722504	108724051	1547	617	discarded		MYB transcription factor
AX-95660887	1B	108723890	TRITD1Bv1G039500	108722504	108724051	1547	1386	discarded		MYB transcription factor
AX-95159553	1B	110066705	TRITD1Bv1G039890	110066683	110067909	1226	22	Selected	HF	Dehydrogenase
AX-94770218	1B	110066886	TRITD1Bv1G039890	110066683	110067909	1226	203	Selected	LF	Dehydrogenase
AX-94726528	1B	110370996	TRITD1Bv1G040070	110369222	110372978	3756	1774	Selected	HF	RING/U-box superfamily protein%2C putative
AX-94520042	1B	110371493	TRITD1Bv1G040070	110369222	110372978	3756	2271	discarded		RING/U-box superfamily protein%2C putative
AX-95096526	1B	111189492	TRITD1Bv1G040380	111189238	111189504	266	254	discarded		autophagy 2 G
AX-95115412	1B	111696969	TRITD1Bv1G040550	111696293	111698994	2701	676	discarded		N-acetyltransferase%2C putative
AX-95249170	1B	112200722	TRITD1Bv1G040710	112200158	112200919	761	564	discarded		F-box/FBD-like domains containing protein
AX-94428697	1B	112511393	TRITD1Bv1G040760	112510168	112511916	1748	1225	Selected	HF	F-box family protein
AX-94843442	1B	114505275	TRITD1Bv1G041400	114504373	114506469	2096	902	Selected	LF	Cyclic nucleotide-gated channel
AX-94531967	1B	114820163	TRITD1Bv1G041510	114819662	114821061	1399	501	discarded		F-box family protein
AX-94676843	1B	115046556	TRITD1Bv1G041580	115045872	115050661	4789	684	Selected	HF	Mitogen-activated protein kinase
AX-94491903	1B	115050525	TRITD1Bv1G041580	115045872	115050661	4789	4653	discarded		Mitogen-activated protein kinase
AX-94679073	1B	116051344	TRITD1Bv1G041930	116050649	116054860	4211	695	discarded		Leucine zipper putative tumor suppressor 2
AX-94884997	1B	116263961	TRITD1Bv1G042050	116263951	116272506	8555	10	discarded		Transducin/WD-like repeat-protein
AX-94703283	1B	117174691	TRITD1Bv1G042450	117174126	117174767	641	565	discarded		XS domain-containing protein / XS zinc finger domain-containing protein-like protein TE?
AX-95072462	1B	117369500	TRITD1Bv1G042510	117353714	117370959	17245	15786	discarded		DNA/RNA helicase protein
AX-94471767	1B	117866300	TRITD1Bv1G042610	117860097	117868533	8436	6203	Selected	LF	Serine/threonine-protein phosphatase
AX-94423495	1B	117866585	TRITD1Bv1G042610	117860097	117868533	8436	6488	discarded		Serine/threonine-protein phosphatase
AX-95126966	1B	119054638	TRITD1Bv1G043190	119051569	119054904	3335	3069	discarded		CRS1/YhbY (CRM) domain protein
AX-94981324	1B	119580649	TRITD1Bv1G043380	119579877	119582246	2369	772	discarded		SAD1/UNC-84 domain protein%2C putative
AX-94448824	1B	120096510	TRITD1Bv1G043680	120094740	120096868	2128	1770	discarded		Kinase family protein
AX-94802095	1B	120096774	TRITD1Bv1G043680	120094740	120096868	2128	2034	discarded		Kinase family protein
AX-95117274	1B	121618832	TRITD1Bv1G044170	121610467	121618863	8396	8365	discarded		Serine protease
AX-94416141	1B	121873512	TRITD1Bv1G044370	121873042	121874479	1437	470	discarded		F-box/kelch-repeat protein
AX-95113670	1B	122091323	TRITD1Bv1G044560	122091255	122093118	1863	68	Selected	LF	Endo-1%2C31%2C4-beta-D-glucanase
AX-94943083	1B	122454397	TRITD1Bv1G044690	122453821	122454903	1082	576	discarded		Pentatricopeptide repeat-containing protein
AX-95150128	1B	122796250	TRITD1Bv1G044800	122794678	122799363	4685	1572	discarded		NBS-LRR disease resistance protein-like protein
AX-94387902	1B	122797769	TRITD1Bv1G044800	122794678	122799363	4685	3091	discarded		NBS-LRR disease resistance protein-like protein
AX-95098375	1B	122972248	TRITD1Bv1G044830	122968734	122975711	6977	3514	discarded		Coiled-coil domain-containing protein SCD2 G
AX-94729202	1B	124987329	TRITD1Bv1G045520	124986975	124990923	3948	354	Selected	LF	Asparagine--tRNA ligase
AX-94505686	1B	124989068	TRITD1Bv1G045520	124986975	124990923	3948	2093	discarded		Asparagine--tRNA ligase
AX-94382261	1B	127393989	TRITD1Bv1G046210	127385639	127394066	8427	8350	discarded		Peroxidase
AX-94761119	1B	128391609	TRITD1Bv1G046770	128390918	128392425	1507	691	discarded		Peroxidase
AX-94766720	1B	129900116	TRITD1Bv1G047620	129895039	129905780	10741	5077	discarded		Serine/threonine-protein phosphatase 2A regulatory subunit B
AX-94585032	1B	129905643	TRITD1Bv1G047620	129895039	129905780	10741	10604	Selected	LF	Serine/threonine-protein phosphatase 2A regulatory subunit B
AX-94492556	1B	130958767	TRITD1Bv1G047950	130958108	130959190	1082	659	discarded		NBS-LRR disease resistance protein-like protein
AX-94899004	1B	132181795	TRITD1Bv1G048330	132181289	132185971	4682	506	Selected	LF	Auxin signaling F-box 1
AX-95195904	1B	133005009	TRITD1Bv1G048540	133004791	133016216	11425	218	Selected	LF	ATP-dependent RNA helicase DeaD
AX-95082115	1B	135764655	TRITD1Bv1G049830	135764647	135768533	3886	8	Selected	LF	Pre-rRNA-processing protein TSR2
AX-95208619	1B	136971285	TRITD1Bv1G050230	136970475	136971500	1025	810	discarded		BTB/POZ and MATH domain-containing protein 2
AX-94427307	1B	137319456	TRITD1Bv1G050410	137317691	137319821	2130	1765	Selected	LF	Core-2/I-branching beta-1%2C6-N-acetylglucosaminyltransferase family protein
AX-94590557	1B	137319727	TRITD1Bv1G050410	137317691	137319821	2130	2036	Selected	LF	Core-2/I-branching beta-1%2C6-N-acetylglucosaminyltransferase family protein
AX-95194736	1B	138382995	TRITD1Bv1G050750	138379491	138384862	5371	3504	Selected	LF	Villin
AX-95134945	1B	139929491	TRITD1Bv1G051060	139928392	139929864	1472	1099	discarded		Pentatricopeptide repeat-containing family protein
AX-95629497	1B	140384235	TRITD1Bv1G051340	140378783	140386700	7917	5452	discarded		Kinesin-like protein
AX-94545001	1B	140384469	TRITD1Bv1G051340	140378783	140386700	7917	5686	discarded		Kinesin-like protein
AX-94544735	1B	140384586	TRITD1Bv1G051340	140378783	140386700	7917	5803	Selected	LF	Kinesin-like protein
AX-94441767	1B	140385211	TRITD1Bv1G051340	140378783	140386700	7917	6428	Selected	HF	Kinesin-like protein
AX-95012948	1B	140385238	TRITD1Bv1G051340	140378783	140386700	7917	6455	discarded		Kinesin-like protein
AX-94457895	1B	140386513	TRITD1Bv1G051340	140378783	140386700	7917	7730	discarded		Kinesin-like protein
AX-94616911	1B	140714673	TRITD1Bv1G051430	140704974	140714744	9770	9699	Selected	HF	SKP1-like protein 4 G
AX-94686836	1B	141337088	TRITD1Bv1G051590	141331821	141337101	5280	5267	discarded		Serine/threonine-protein phosphatase
AX-94486477	1B	141512310	TRITD1Bv1G051650	141511143	141514434	3291	1167	discarded		Leucine aminopeptidase%2C putative
AX-94925329	1B	141514048	TRITD1Bv1G051650	141511143	141514434	3291	2905	discarded		Leucine aminopeptidase%2C putative
AX-94717358	1B	141963922	TRITD1Bv1G051860	141963728	141964529	801	194	discarded		E3 ubiquitin-protein ligase SINA-like protein 4 G
AX-94794015	1B	142504490	TRITD1Bv1G052020	142503424	142507150	3726	1066	discarded		Ethylene receptor
AX-94970016	1B	142506512	TRITD1Bv1G052020	142503424	142507150	3726	3088	discarded		Ethylene receptor
AX-94897490	1B	142506864	TRITD1Bv1G052020	142503424	142507150	3726	3440	discarded		Ethylene receptor
AX-94427296	1B	143664836	TRITD1Bv1G052450	143664588	143668289	3701	248	Selected	LF	Importin subunit alpha
AX-94534426	1B	146190312	TRITD1Bv1G053440	146189646	146193488	3842	666	discarded		Cellulose synthase-like protein
AX-94987830	1B	146499309	TRITD1Bv1G053460	146495269	146499392	4123	4040	Selected	LF	Chaperone protein dnaJ
AX-94544049	1B	146870085	TRITD1Bv1G053510	146866706	146872204	5498	3379	discarded		Dihydrolipoyl dehydrogenase
AX-94578739	1B	147267742	TRITD1Bv1G053790	147252612	147267936	15324	15130	discarded		Serine/threonine-protein phosphatase 4 regulatory subunit 3
AX-95223983	1B	148000952	TRITD1Bv1G054140	147993984	148005757	11773	6968	discarded		DNA-directed RNA polymerase subunit
AX-94487733	1B	148001057	TRITD1Bv1G054140	147993984	148005757	11773	7073	discarded		DNA-directed RNA polymerase subunit
AX-94960543	1B	148001767	TRITD1Bv1G054140	147993984	148005757	11773	7783	discarded		DNA-directed RNA polymerase subunit
AX-95204577	1B	149975657	TRITD1Bv1G054720	149975537	149978924	3387	120	discarded		evolutionarily conserved C-terminal region 2
AX-94639818	1B	149975849	TRITD1Bv1G054720	149975537	149978924	3387	312	discarded		evolutionarily conserved C-terminal region 2
AX-94957701	1B	149976122	TRITD1Bv1G054720	149975537	149978924	3387	585	discarded		evolutionarily conserved C-terminal region 2
AX-95186349	1B	149977286	TRITD1Bv1G054720	149975537	149978924	3387	1749	discarded		evolutionarily conserved C-terminal region 2
AX-94612991	1B	149977624	TRITD1Bv1G054720	149975537	149978924	3387	2087	discarded		evolutionarily conserved C-terminal region 2
AX-95170272	1B	150184050	TRITD1Bv1G054770	150181872	150184523	2651	2178	discarded		Zinc transporter protein
AX-95181516	1B	151069948	TRITD1Bv1G055100	151068830	151072418	3588	1118	discarded		Acyl-CoA dehydrogenase%2C putative
AX-94816227	1B	151072288	TRITD1Bv1G055100	151068830	151072418	3588	3458	discarded		Acyl-CoA dehydrogenase%2C putative
AX-94939037	1B	151072368	TRITD1Bv1G055100	151068830	151072418	3588	3538	discarded		Acyl-CoA dehydrogenase%2C putative
AX-94518563	1B	151302413	TRITD1Bv1G055180	151302003	151307756	5753	410	Selected	LF	PHD finger alfin-like protein
AX-94712693	1B	152121468	TRITD1Bv1G055590	152120723	152124059	3336	745	discarded		Cytochrome P450
AX-94479190	1B	152123285	TRITD1Bv1G055590	152120723	152124059	3336	2562	discarded		Cytochrome P450
AX-94745029	1B	152624374	TRITD1Bv1G055710	152624225	152625512	1287	149	discarded		tRNA(His) guanylyltransferase
AX-95189136	1B	153232509	TRITD1Bv1G055970	153232428	153235240	2812	81	discarded		Transcription initiation factor TFIID subunit 13
AX-94540913	1B	153552808	TRITD1Bv1G056190	153552218	153556365	4147	590	discarded		Macrophage erythroblast attacher
AX-94698164	1B	153555304	TRITD1Bv1G056190	153552218	153556365	4147	3086	Selected	LF	Macrophage erythroblast attacher
AX-94644222	1B	157380484	TRITD1Bv1G057390	157379134	157382325	3191	1350	discarded		F-box family protein
AX-94771017	1B	157380757	TRITD1Bv1G057390	157379134	157382325	3191	1623	discarded		F-box family protein
AX-94640367	1B	158963747	TRITD1Bv1G057790	158963625	158965305	1680	122	discarded		Ribosomal protein
AX-94942034	1B	158964594	TRITD1Bv1G057790	158963625	158965305	1680	969	Selected	LF	Ribosomal protein
AX-94830772	1B	159630741	TRITD1Bv1G058090	159627994	159630748	2754	2747	discarded		Glycerophosphodiester phosphodiesterase
AX-94691001	1B	159839047	TRITD1Bv1G058190	159838087	159840705	2618	960	Selected	LF	Glycerophosphodiester phosphodiesterase-like protein
AX-94635895	1B	159840558	TRITD1Bv1G058190	159838087	159840705	2618	2471	discarded		Glycerophosphodiester phosphodiesterase-like protein
AX-94894565	1B	160188323	TRITD1Bv1G058280	160185782	160189607	3825	2541	discarded		Histidinol-phosphate aminotransferase
AX-95188331	1B	160188797	TRITD1Bv1G058280	160185782	160189607	3825	3015	Selected	LF	Histidinol-phosphate aminotransferase
AX-95009777	1B	160877655	TRITD1Bv1G058540	160877557	160879140	1583	98	discarded		Tryptophan aminotransferase
AX-94459327	1B	161793441	TRITD1Bv1G058920	161793077	161795049	1972	364	Selected	LF	carboxyl-terminal peptidase%2C putative (DUF239)
AX-94564252	1B	162314105	TRITD1Bv1G059160	162305728	162320330	14602	8377	discarded		DNA-directed RNA polymerase subunit
AX-94995394	1B	162314184	TRITD1Bv1G059160	162305728	162320330	14602	8456	discarded		DNA-directed RNA polymerase subunit
AX-95632908	1B	162319596	TRITD1Bv1G059160	162305728	162320330	14602	13868	discarded		DNA-directed RNA polymerase subunit
AX-94675928	1B	162901890	TRITD1Bv1G059390	162899315	162902332	3017	2575	discarded		mRNA cap guanine-N7 methyltransferase
AX-94575656	1B	163288122	TRITD1Bv1G059510	163284651	163288419	3768	3471	discarded		Phosphate translocator
AX-95095578	1B	163640733	TRITD1Bv1G059650	163640199	163642014	1815	534	discarded		Mitochondrial carrier family
AX-94394279	1B	164863923	TRITD1Bv1G060140	164863825	164864805	980	98	Selected	LF	Metallothiol transferase fosB
AX-94529448	1B	165237867	TRITD1Bv1G060350	165237562	165242906	5344	305	discarded		Cellulose synthase
AX-94934106	1B	165238450	TRITD1Bv1G060350	165237562	165242906	5344	888	discarded		Cellulose synthase
AX-94666217	1B	165242219	TRITD1Bv1G060350	165237562	165242906	5344	4657	discarded		Cellulose synthase
AX-94537080	1B	165371000	TRITD1Bv1G060400	165369402	165371716	2314	1598	discarded		Zinc finger CCCH domain-containing protein 34
AX-94767699	1B	165892083	TRITD1Bv1G060570	165891738	165894841	3103	345	discarded		AT1G08220-like protein
AX-94881829	1B	165894148	TRITD1Bv1G060570	165891738	165894841	3103	2410	discarded		AT1G08220-like protein
AX-95630399	1B	166275001	TRITD1Bv1G060750	166274346	166278332	3986	655	discarded		Histone-lysine N-methyltransferase%2C H3 lysine-9 specific
AX-94997763	1B	166278199	TRITD1Bv1G060750	166274346	166278332	3986	3853	discarded		Histone-lysine N-methyltransferase%2C H3 lysine-9 specific
AX-95099320	1B	168242580	TRITD1Bv1G061470	168240151	168242868	2717	2429	Selected	LF	Serine/threonine protein phosphatase 2A regulatory subunit B
AX-95093466	1B	169058107	TRITD1Bv1G061710	169057477	169060032	2555	630	Selected	LF	Auxin-responsive protein
AX-94475294	1B	169058144	TRITD1Bv1G061710	169057477	169060032	2555	667	discarded		Auxin-responsive protein
AX-94599984	1B	169316724	TRITD1Bv1G061790	169314340	169316833	2493	2384	discarded		Pre-mRNA-splicing factor
AX-94825839	1B	169726553	TRITD1Bv1G061940	169725763	169728810	3047	790	Selected	LF	RING/U-box superfamily protein
AX-94442955	1B	169727511	TRITD1Bv1G061940	169725763	169728810	3047	1748	discarded		RING/U-box superfamily protein
AX-95155452	1B	169727559	TRITD1Bv1G061940	169725763	169728810	3047	1796	Selected	LF	RING/U-box superfamily protein
AX-95170745	1B	169728230	TRITD1Bv1G061940	169725763	169728810	3047	2467	discarded		RING/U-box superfamily protein
AX-94562913	1B	170807753	TRITD1Bv1G062270	170807281	170808678	1397	472	discarded		3'-N-debenzoyl-2'-deoxytaxol N-benzoyltransferase
AX-94680955	1B	170808534	TRITD1Bv1G062270	170807281	170808678	1397	1253	discarded		3'-N-debenzoyl-2'-deoxytaxol N-benzoyltransferase
AX-95156589	1B	172388416	TRITD1Bv1G062730	172388108	172389483	1375	308	Selected	LF	Leucine-rich repeat protein kinase family protein
AX-94508957	1B	173331545	TRITD1Bv1G062900	173330818	173332247	1429	727	discarded		DUF581 family protein
AX-94418059	1B	174516680	TRITD1Bv1G063270	174516650	174521220	4570	30	discarded		70 kDa heat shock protein
AX-95024199	1B	174517600	TRITD1Bv1G063270	174516650	174521220	4570	950	discarded		70 kDa heat shock protein
AX-94738262	1B	174917578	TRITD1Bv1G063310	174917122	174924399	7277	456	discarded		70 kDa heat shock protein
AX-94813825	1B	174918214	TRITD1Bv1G063310	174917122	174924399	7277	1092	discarded		70 kDa heat shock protein
AX-94584088	1B	175231494	TRITD1Bv1G063420	175230149	175231714	1565	1345	discarded		Cytochrome P450 family protein%2C expressed
AX-94491297	1B	175811544	TRITD1Bv1G063490	175811276	175811686	410	268	Selected	LF	Late embryogenesis abundant protein G
AX-94719174	1B	176242010	TRITD1Bv1G063700	176241894	176244034	2140	116	discarded		Protein slow green 1%2C chloroplastic
AX-95216912	1B	176605795	TRITD1Bv1G063860	176605744	176610230	4486	51	discarded		Ubiquitin-conjugating enzyme%2C E2
AX-94544112	1B	176609948	TRITD1Bv1G063860	176605744	176610230	4486	4204	discarded		Ubiquitin-conjugating enzyme%2C E2
AX-94629615	1B	176610040	TRITD1Bv1G063860	176605744	176610230	4486	4296	discarded		Ubiquitin-conjugating enzyme%2C E2
AX-94602336	1B	177503227	TRITD1Bv1G064040	177498034	177503358	5324	5193	discarded		FACT complex subunit SSRP1
AX-94403986	1B	178709865	TRITD1Bv1G064430	178705086	178719938	14852	4779	discarded		Protein kinase
AX-94851223	1B	178709898	TRITD1Bv1G064430	178705086	178719938	14852	4812	Selected	LF	Protein kinase
AX-94412741	1B	178714294	TRITD1Bv1G064430	178705086	178719938	14852	9208	discarded		Protein kinase
AX-94406358	1B	178714354	TRITD1Bv1G064430	178705086	178719938	14852	9268	Selected	LF	Protein kinase
AX-94766574	1B	179410505	TRITD1Bv1G064710	179398353	179417870	19517	12152	discarded		Glycine-rich protein G
AX-94700372	1B	179414663	TRITD1Bv1G064710	179398353	179417870	19517	16310	Selected	LF	Glycine-rich protein G
AX-94921661	1B	179417802	TRITD1Bv1G064710	179398353	179417870	19517	19449	discarded		Glycine-rich protein G
AX-94983592	1B	179759783	TRITD1Bv1G064830	179756928	179759973	3045	2855	Selected	LF	Protein CHUP1%2C chloroplastic G
AX-95008462	1B	180239877	TRITD1Bv1G064980	180238062	180255963	17901	1815	Selected	LF	Malic enzyme
AX-94471484	1B	181528439	TRITD1Bv1G065410	181527497	181529089	1592	942	discarded		IQ domain-containing protein
AX-95239697	1B	181787297	TRITD1Bv1G065470	181787225	181791409	4184	72	discarded		Derlin
AX-95176275	1B	183422526	TRITD1Bv1G065990	183422492	183423699	1207	34	Selected	LF	Peroxidase
AX-95140312	1B	184199320	TRITD1Bv1G066120	184195536	184205448	9912	3784	discarded		Kinase family protein
AX-94626358	1B	184205407	TRITD1Bv1G066120	184195536	184205448	9912	9871	Selected	LF	Kinase family protein
AX-94654616	1B	186291702	TRITD1Bv1G066850	186291557	186292405	848	145	discarded		Late embryogenesis abundant (LEA) hydroxyproline-rich glycoprotein family
AX-94866499	1B	186292183	TRITD1Bv1G066850	186291557	186292405	848	626	Selected	LF	Late embryogenesis abundant (LEA) hydroxyproline-rich glycoprotein family
AX-94466295	1B	186292242	TRITD1Bv1G066850	186291557	186292405	848	685	discarded		Late embryogenesis abundant (LEA) hydroxyproline-rich glycoprotein family
AX-94695141	1B	187555567	TRITD1Bv1G067090	187552302	187555901	3599	3265	Selected	LF	RING/FYVE/PHD zinc finger superfamily protein%2C putative
AX-94511773	1B	188037043	TRITD1Bv1G067280	188033385	188038784	5399	3658	discarded		O-acyltransferase G
AX-95257571	1B	190293247	TRITD1Bv1G067750	190291524	190296905	5381	1723	Selected	LF	alpha-1%2C2-Mannosidase
AX-95148698	1B	190294621	TRITD1Bv1G067750	190291524	190296905	5381	3097	discarded		alpha-1%2C2-Mannosidase
AX-94720882	1B	190294993	TRITD1Bv1G067750	190291524	190296905	5381	3469	discarded		alpha-1%2C2-Mannosidase
AX-94589656	1B	190295287	TRITD1Bv1G067750	190291524	190296905	5381	3763	discarded		alpha-1%2C2-Mannosidase
AX-95238374	1B	191033041	TRITD1Bv1G068020	191031416	191033142	1726	1625	Selected	LF	Abscisic acid receptor
AX-94993716	1B	191033140	TRITD1Bv1G068020	191031416	191033142	1726	1724	discarded		Abscisic acid receptor
AX-95084134	1B	192474647	TRITD1Bv1G068310	192472365	192476327	3962	2282	Selected	LF	Zinc finger protein-like 1-like protein
AX-95679601	1B	192475493	TRITD1Bv1G068310	192472365	192476327	3962	3128	discarded		Zinc finger protein-like 1-like protein
AX-95203085	1B	192725938	TRITD1Bv1G068400	192725697	192731871	6174	241	discarded		DNA helicase
AX-94668903	1B	192726529	TRITD1Bv1G068400	192725697	192731871	6174	832	discarded		DNA helicase
AX-95081127	1B	196080169	TRITD1Bv1G069350	196080121	196088169	8048	48	Selected	LF	basic helix-loop-helix (bHLH) DNA-binding superfamily protein
AX-94960249	1B	196080251	TRITD1Bv1G069350	196080121	196088169	8048	130	discarded		basic helix-loop-helix (bHLH) DNA-binding superfamily protein
AX-95120488	1B	196080384	TRITD1Bv1G069350	196080121	196088169	8048	263	discarded		basic helix-loop-helix (bHLH) DNA-binding superfamily protein
AX-94478600	1B	196744877	TRITD1Bv1G069590	196741886	196747010	5124	2991	discarded		RNA-binding family protein
AX-94457069	1B	197135187	TRITD1Bv1G069650	197132626	197136758	4132	2561	Selected	LF	heat-inducible transcription repressor G
AX-95190971	1B	197960931	TRITD1Bv1G069850	197955982	197962612	6630	4949	discarded		Lysine-specific demethylase
AX-95226086	1B	197961363	TRITD1Bv1G069850	197955982	197962612	6630	5381	discarded		Lysine-specific demethylase
AX-94934301	1B	197962336	TRITD1Bv1G069850	197955982	197962612	6630	6354	Selected	HF	Lysine-specific demethylase
AX-94742216	1B	197962358	TRITD1Bv1G069850	197955982	197962612	6630	6376	discarded		Lysine-specific demethylase
AX-94943827	1B	197962409	TRITD1Bv1G069850	197955982	197962612	6630	6427	discarded		Lysine-specific demethylase
AX-94784779	1B	199757440	TRITD1Bv1G070340	199757180	199761801	4621	260	Selected	LF	Receptor-like kinase
AX-94668071	1B	200803351	TRITD1Bv1G070530	200801479	200803660	2181	1872	discarded		Bidirectional sugar transporter SWEET
AX-95096883	1B	201896574	TRITD1Bv1G070710	201896287	201910746	14459	287	discarded		Trichome birefringence-like protein
AX-94782662	1B	201898003	TRITD1Bv1G070710	201896287	201910746	14459	1716	discarded		Trichome birefringence-like protein
AX-95012617	1B	203951930	TRITD1Bv1G071470	203951850	203959889	8039	80	Selected	LF	Coiled-coil domain-containing protein 25
AX-94428996	1B	204217806	TRITD1Bv1G071560	204217717	204223157	5440	89	discarded		ABC transporter G family member
AX-94953610	1B	204218505	TRITD1Bv1G071560	204217717	204223157	5440	788	Selected	LF	ABC transporter G family member
AX-94383294	1B	204218568	TRITD1Bv1G071560	204217717	204223157	5440	851	discarded		ABC transporter G family member
AX-94857979	1B	204218766	TRITD1Bv1G071560	204217717	204223157	5440	1049	discarded		ABC transporter G family member
AX-94398324	1B	204221699	TRITD1Bv1G071560	204217717	204223157	5440	3982	Selected	LF	ABC transporter G family member
AX-94490471	1B	206584067	TRITD1Bv1G072130	206583704	206631036	47332	363	discarded		Vacuolar-sorting receptor-like protein G
AX-95630247	1B	206586429	TRITD1Bv1G072130	206583704	206631036	47332	2725	discarded		Vacuolar-sorting receptor-like protein G
AX-94601690	1B	206588354	TRITD1Bv1G072130	206583704	206631036	47332	4650	Selected	LF	Vacuolar-sorting receptor-like protein G
AX-94593456	1B	206597881	TRITD1Bv1G072130	206583704	206631036	47332	14177	discarded		Vacuolar-sorting receptor-like protein G
AX-94723177	1B	206597947	TRITD1Bv1G072130	206583704	206631036	47332	14243	discarded		Vacuolar-sorting receptor-like protein G
AX-94489702	1B	207341318	TRITD1Bv1G072520	207337590	207347329	9739	3728	Selected	LF	ER membrane protein complex subunit 1
AX-94566468	1B	207342451	TRITD1Bv1G072520	207337590	207347329	9739	4861	discarded		ER membrane protein complex subunit 1
AX-94548615	1B	207343310	TRITD1Bv1G072520	207337590	207347329	9739	5720	discarded		ER membrane protein complex subunit 1
AX-94405741	1B	207343901	TRITD1Bv1G072520	207337590	207347329	9739	6311	Selected	LF	ER membrane protein complex subunit 1
AX-94726160	1B	207754033	TRITD1Bv1G072650	207723510	207754162	30652	30523	discarded		Actin cytoskeleton-regulatory complex protein PAN1 G
AX-94889259	1B	208452653	TRITD1Bv1G072950	208452635	208477660	25025	18	Selected	LF	Tetraspanin family protein
AX-94986019	1B	208455090	TRITD1Bv1G072950	208452635	208477660	25025	2455	discarded		Tetraspanin family protein
AX-94416540	1B	208476258	TRITD1Bv1G072950	208452635	208477660	25025	23623	discarded		Tetraspanin family protein
AX-94454983	1B	208476396	TRITD1Bv1G072950	208452635	208477660	25025	23761	Selected	LF	Tetraspanin family protein
AX-94816512	1B	213421845	TRITD1Bv1G074540	213410776	213422020	11244	11069	discarded		Prolyl 4-hydroxylase alpha subunit%2C putative
AX-94411782	1B	214053638	TRITD1Bv1G074700	214051740	214063690	11950	1898	discarded		DNA mismatch repair protein mutS
AX-94495092	1B	214061932	TRITD1Bv1G074700	214051740	214063690	11950	10192	discarded		DNA mismatch repair protein mutS
AX-95224065	1B	216043310	TRITD1Bv1G075250	216043149	216069934	26785	161	discarded		Poly(A) RNA polymerase cid11
AX-94716446	1B	216044083	TRITD1Bv1G075250	216043149	216069934	26785	934	discarded		Poly(A) RNA polymerase cid11
AX-94385806	1B	216044509	TRITD1Bv1G075250	216043149	216069934	26785	1360	discarded		Poly(A) RNA polymerase cid11
AX-94517434	1B	216057517	TRITD1Bv1G075250	216043149	216069934	26785	14368	discarded		Poly(A) RNA polymerase cid11
AX-95633231	1B	216641025	TRITD1Bv1G075400	216640132	216641038	906	893	Selected	HF	Kinase family protein
AX-94991425	1B	218475828	TRITD1Bv1G075960	218470733	218479491	8758	5095	discarded		Zinc transporter G
AX-94645057	1B	218479156	TRITD1Bv1G075960	218470733	218479491	8758	8423	Selected	LF	Zinc transporter G
AX-94998682	1B	219551113	TRITD1Bv1G076120	219529173	219567919	38746	21940	discarded		Pentatricopeptide repeat-containing protein G
AX-94647594	1B	221939498	TRITD1Bv1G076920	221912569	221961135	48566	26929	discarded		Ion channel pollux-like protein
AX-94882248	1B	224564259	TRITD1Bv1G077380	224564257	224566412	2155	2	discarded		Ras-related protein Rab-11A
AX-94822580	1B	224564274	TRITD1Bv1G077380	224564257	224566412	2155	17	discarded		Ras-related protein Rab-11A
AX-94722914	1B	224564577	TRITD1Bv1G077380	224564257	224566412	2155	320	discarded		Ras-related protein Rab-11A
AX-94949405	1B	227072207	TRITD1Bv1G077870	227065551	227089916	24365	6656	discarded		Histone acetyltransferase GCN5
AX-94517494	1B	227075058	TRITD1Bv1G077870	227065551	227089916	24365	9507	discarded		Histone acetyltransferase GCN5
AX-94388123	1B	227088579	TRITD1Bv1G077870	227065551	227089916	24365	23028	discarded		Histone acetyltransferase GCN5
AX-94694415	1B	227741286	TRITD1Bv1G078320	227740171	227742049	1878	1115	discarded		TATA-box-binding protein
AX-95182014	1B	227741342	TRITD1Bv1G078320	227740171	227742049	1878	1171	Selected	LF	TATA-box-binding protein
AX-94418372	1B	227741569	TRITD1Bv1G078320	227740171	227742049	1878	1398	Selected	LF	TATA-box-binding protein
AX-94666086	1B	229017376	TRITD1Bv1G078520	229017118	229019284	2166	258	discarded		Cyclin family protein
AX-94464269	1B	230648566	TRITD1Bv1G079230	230604772	230650472	45700	43794	Selected	HF	Sucrose transporter
AX-95199224	1B	231256929	TRITD1Bv1G079510	231256849	231277954	21105	80	discarded		Calcium-binding endonuclease/exonuclease/phosphatase family G
AX-95154517	1B	231274634	TRITD1Bv1G079510	231256849	231277954	21105	17785	discarded		Calcium-binding endonuclease/exonuclease/phosphatase family G
AX-94695356	1B	233870800	TRITD1Bv1G080280	233870441	233871090	649	359	discarded		Ras-related protein%2C expressed
AX-94498972	1B	234292460	TRITD1Bv1G080430	234290530	234297908	7378	1930	Selected	HF	Kinase interacting (KIP1-like) family protein%2C putative
AX-95183235	1B	234292483	TRITD1Bv1G080430	234290530	234297908	7378	1953	discarded		Kinase interacting (KIP1-like) family protein%2C putative
AX-95653064	1B	234297345	TRITD1Bv1G080430	234290530	234297908	7378	6815	discarded		Kinase interacting (KIP1-like) family protein%2C putative
AX-94405392	1B	235964177	TRITD1Bv1G080860	235962727	235980957	18230	1450	discarded		RING finger protein G
AX-94417784	1B	235977145	TRITD1Bv1G080860	235962727	235980957	18230	14418	discarded		RING finger protein G
AX-94576582	1B	235977264	TRITD1Bv1G080860	235962727	235980957	18230	14537	discarded		RING finger protein G
AX-94481547	1B	237929268	TRITD1Bv1G081180	237912592	237944311	31719	16676	discarded		E3 ubiquitin-protein ligase
AX-94825916	1B	237943726	TRITD1Bv1G081180	237912592	237944311	31719	31134	discarded		E3 ubiquitin-protein ligase
AX-94460664	1B	237944021	TRITD1Bv1G081180	237912592	237944311	31719	31429	discarded		E3 ubiquitin-protein ligase
AX-95075478	1B	237944246	TRITD1Bv1G081180	237912592	237944311	31719	31654	discarded		E3 ubiquitin-protein ligase
AX-95243096	1B	238264349	TRITD1Bv1G081220	238263522	238265269	1747	827	discarded		Protein kinase
AX-94595601	1B	238781260	TRITD1Bv1G081390	238766660	238799029	32369	14600	discarded		tRNA pseudouridine synthase A
AX-94390831	1B	238784266	TRITD1Bv1G081390	238766660	238799029	32369	17606	discarded		tRNA pseudouridine synthase A
AX-94412892	1B	240882253	TRITD1Bv1G082040	240882121	240892443	10322	132	discarded		Carbon catabolite repressor 4-like protein
AX-94580172	1B	240994549	TRITD1Bv1G082110	240994483	241006576	12093	66	discarded		Glucose-repressible alcohol dehydrogenase transcriptional effector
AX-94603250	1B	241003738	TRITD1Bv1G082110	240994483	241006576	12093	9255	discarded		Glucose-repressible alcohol dehydrogenase transcriptional effector
AX-94461715	1B	241006373	TRITD1Bv1G082110	240994483	241006576	12093	11890	discarded		Glucose-repressible alcohol dehydrogenase transcriptional effector
AX-95081694	1B	241006517	TRITD1Bv1G082110	240994483	241006576	12093	12034	discarded		Glucose-repressible alcohol dehydrogenase transcriptional effector
AX-95173114	1B	241277356	TRITD1Bv1G082260	241276770	241278770	2000	586	discarded		myosin-binding protein (Protein of unknown function%2C DUF593)
AX-94898953	1B	241277779	TRITD1Bv1G082260	241276770	241278770	2000	1009	discarded		myosin-binding protein (Protein of unknown function%2C DUF593)
AX-94510666	1B	241278764	TRITD1Bv1G082260	241276770	241278770	2000	1994	discarded		myosin-binding protein (Protein of unknown function%2C DUF593)
AX-94643420	1B	245327269	TRITD1Bv1G083050	245294872	245342173	47301	32397	discarded		muscle M-line assembly protein
AX-94402358	1B	247830002	TRITD1Bv1G083960	247816107	247832200	16093	13895	discarded		F-box / LRR-repeat protein
AX-94912792	1B	247831979	TRITD1Bv1G083960	247816107	247832200	16093	15872	discarded		F-box / LRR-repeat protein
AX-94431963	1B	247832117	TRITD1Bv1G083960	247816107	247832200	16093	16010	discarded		F-box / LRR-repeat protein
AX-94826085	1B	248579331	TRITD1Bv1G084040	248576109	248594365	18256	3222	discarded		Phospholipid-transporting ATPase
AX-94487765	1B	248588888	TRITD1Bv1G084040	248576109	248594365	18256	12779	discarded		Phospholipid-transporting ATPase
AX-94447203	1B	248592799	TRITD1Bv1G084040	248576109	248594365	18256	16690	discarded		Phospholipid-transporting ATPase
AX-95178379	1B	248594237	TRITD1Bv1G084040	248576109	248594365	18256	18128	discarded		Phospholipid-transporting ATPase
AX-95227595	1B	249315303	TRITD1Bv1G084240	249307891	249325850	17959	7412	discarded		Kinase family protein
AX-94509370	1B	252143645	TRITD1Bv1G084950	252134900	252144553	9653	8745	discarded		Transcription initiation factor IIA subunit 1
AX-94668650	1B	254095079	TRITD1Bv1G085470	254092715	254097948	5233	2364	discarded		RNA-binding KH domain-containing protein
AX-94718774	1B	254097933	TRITD1Bv1G085470	254092715	254097948	5233	5218	discarded		RNA-binding KH domain-containing protein
AX-94701961	1B	254764500	TRITD1Bv1G085670	254762460	254765155	2695	2040	discarded		Xylosyltransferase 1
AX-94603158	1B	263919678	TRITD1Bv1G088290	263919624	263929942	10318	54	discarded		AT-rich interactive domain-containing protein 2 G
AX-94512719	1B	264705732	TRITD1Bv1G088430	264696180	264711619	15439	9552	discarded		Transmembrane protein 8B
AX-94851996	1B	270231921	TRITD1Bv1G090090	270228823	270266810	37987	3098	discarded		Midasin
AX-95158976	1B	270251138	TRITD1Bv1G090090	270228823	270266810	37987	22315	discarded		Midasin
AX-94895111	1B	270764471	TRITD1Bv1G090400	270763364	270765068	1704	1107	discarded		Shugoshin-1
AX-94490921	1B	270896237	TRITD1Bv1G090450	270893022	270896503	3481	3215	Selected	HF	3-ketoacyl-CoA thiolase
AX-94437665	1B	271269862	TRITD1Bv1G090650	271263921	271284911	20990	5941	discarded		DNA repair protein-like protein
AX-94526379	1B	274933935	TRITD1Bv1G092010	274920836	274935742	14906	13099	Selected	HF	3-deoxy-manno-octulosonate cytidylyltransferase G
AX-94501214	1B	274934014	TRITD1Bv1G092010	274920836	274935742	14906	13178	discarded		3-deoxy-manno-octulosonate cytidylyltransferase G
AX-94910851	1B	278114892	TRITD1Bv1G092960	278103142	278119887	16745	11750	Selected	HF	Chaperone DnaK
AX-94455688	1B	279111778	TRITD1Bv1G093280	279109743	279113385	3642	2035	discarded		Plant/T7N9-9 protein
AX-95228406	1B	285098973	TRITD1Bv1G095360	285098429	285099124	695	544	discarded		UvrABC system protein C G
AX-94893742	1B	289567699	TRITD1Bv1G096730	289563572	289567848	4276	4127	discarded		Receptor protein kinase%2C putative
AX-94423107	1B	290024458	TRITD1Bv1G096920	290021000	290025119	4119	3458	discarded		Peptide transporter
AX-94953122	1B	290024697	TRITD1Bv1G096920	290021000	290025119	4119	3697	discarded		Peptide transporter
AX-94654014	1B	292274673	TRITD1Bv1G097700	292272626	292276648	4022	2047	Selected	HF	Tetratricopeptide repeat protein 7A
AX-95151706	1B	292584218	TRITD1Bv1G097870	292583765	292587029	3264	453	discarded		Cyclin dependent kinase inhibitor
AX-95237968	1B	292944420	TRITD1Bv1G098110	292941365	292944569	3204	3055	Selected	HF	PPPDE thiol peptidase family protein%2C putative
AX-94600052	1B	293551414	TRITD1Bv1G098410	293550225	293558644	8419	1189	Selected	HF	Non-lysosomal glucosylceramidase
AX-94596551	1B	294390672	TRITD1Bv1G098900	294389583	294390827	1244	1089	Selected	HF	Ribonuclease
AX-95202052	1B	294390816	TRITD1Bv1G098900	294389583	294390827	1244	1233	discarded		Ribonuclease
AX-94745216	1B	294633105	TRITD1Bv1G099020	294631982	294633209	1227	1123	discarded		Ribonuclease
AX-94896713	1B	294633105	TRITD1Bv1G099020	294631982	294633209	1227	1123	discarded		Ribonuclease
AX-94504539	1B	294801472	TRITD1Bv1G099110	294801320	294805669	4349	152	discarded		Phosphoribosylformylglycinamidine synthase subunit PurL
AX-94765102	1B	294802228	TRITD1Bv1G099110	294801320	294805669	4349	908	discarded		Phosphoribosylformylglycinamidine synthase subunit PurL
AX-94651362	1B	294804951	TRITD1Bv1G099110	294801320	294805669	4349	3631	discarded		Phosphoribosylformylglycinamidine synthase subunit PurL
AX-94560710	1B	294805587	TRITD1Bv1G099110	294801320	294805669	4349	4267	discarded		Phosphoribosylformylglycinamidine synthase subunit PurL
AX-94584536	1B	295093814	TRITD1Bv1G099220	295091164	295093920	2756	2650	discarded		Pentatricopeptide repeat-containing protein
AX-94549574	1B	295811219	TRITD1Bv1G099450	295811064	295812866	1802	155	discarded		Pentatricopeptide repeat-containing protein
AX-94417361	1B	295811531	TRITD1Bv1G099450	295811064	295812866	1802	467	discarded		Pentatricopeptide repeat-containing protein
AX-94448548	1B	296264028	TRITD1Bv1G099670	296257163	296264773	7610	6865	discarded		F-box protein
AX-95153764	1B	297100047	TRITD1Bv1G099930	297094390	297102099	7709	5657	discarded		Serine/threonine-protein phosphatase 2A regulatory subunit B'' subunit alpha
AX-94386130	1B	298128004	TRITD1Bv1G100220	298127468	298133838	6370	536	discarded		Long-chain-alcohol oxidase G
AX-94383068	1B	298634924	TRITD1Bv1G100410	298634447	298648384	13937	477	discarded		Transportin-3
AX-94486989	1B	299977641	TRITD1Bv1G100840	299976383	299978204	1821	1258	Selected	HF	Malate dehydrogenase
AX-94470833	1B	299977859	TRITD1Bv1G100840	299976383	299978204	1821	1476	Selected	HF	Malate dehydrogenase
AX-94524819	1B	300561364	TRITD1Bv1G100970	300559132	300561386	2254	2232	Selected	HF	QWRF motif protein (DUF566)
AX-94994916	1B	301454003	TRITD1Bv1G101430	301451480	301454403	2923	2523	Selected	HF	Pentatricopeptide repeat-containing protein%2C putative
AX-95180170	1B	302036436	TRITD1Bv1G101590	302036120	302037824	1704	316	discarded		Nucleotide/sugar transporter-like protein
AX-95083662	1B	303947750	TRITD1Bv1G102080	303942719	303951559	8840	5031	discarded		Homeobox leucine-zipper protein
AX-94470855	1B	303951463	TRITD1Bv1G102080	303942719	303951559	8840	8744	discarded		Homeobox leucine-zipper protein
AX-95632064	1B	303951517	TRITD1Bv1G102080	303942719	303951559	8840	8798	Selected	HF	Homeobox leucine-zipper protein
AX-95653652	1B	304207859	TRITD1Bv1G102110	304207548	304212945	5397	311	discarded		Double-stranded RNA-binding G
AX-95176576	1B	307092803	TRITD1Bv1G103000	307085502	307093442	7940	7301	discarded		28S ribosomal protein S29%2C mitochondrial G
AX-94511257	1B	307261662	TRITD1Bv1G103100	307261540	307268236	6696	122	Selected	HF	Coatomer subunit gamma
AX-94482410	1B	307905264	TRITD1Bv1G103320	307904837	307905268	431	427	Selected	HF	40S ribosomal protein S17%2C putative%2C expressed
AX-95214396	1B	309243653	TRITD1Bv1G103650	309232181	309248017	15836	11472	discarded		Xaa-pro aminopeptidase%2C putative
AX-94407172	1B	311216497	TRITD1Bv1G104320	311211054	311218922	7868	5443	discarded		Protein EXECUTER 1%2C chloroplastic
AX-94681694	1B	313341116	TRITD1Bv1G105100	313338663	313342345	3682	2453	Selected	LF	Nijmegen breakage syndrome 1 protein
AX-94598189	1B	313341668	TRITD1Bv1G105100	313338663	313342345	3682	3005	Selected	LF	Nijmegen breakage syndrome 1 protein
AX-94815193	1B	313597765	TRITD1Bv1G105190	313596728	313597837	1109	1037	Selected	HF	RING/U-box superfamily protein
AX-94861890	1B	315038790	TRITD1Bv1G105720	315037562	315047157	9595	1228	Selected	HF	Pentatricopeptide repeat-containing protein
AX-94478312	1B	315921992	TRITD1Bv1G106010	315912799	316215230	302431	9193	discarded		Ubiquitin carboxyl-terminal hydrolase-like protein
AX-94879221	1B	318112069	TRITD1Bv1G106670	318108913	318112266	3353	3156	discarded		Plant/F9H3-4 protein
AX-94441156	1B	318233191	TRITD1Bv1G106740	318232182	318235859	3677	1009	Selected	HF	WAT1-related protein
AX-94837249	1B	319665850	TRITD1Bv1G107220	319663954	319670678	6724	1896	discarded		Disease resistance protein RPM1
AX-94890395	1B	319667063	TRITD1Bv1G107220	319663954	319670678	6724	3109	discarded		Disease resistance protein RPM1
AX-94607881	1B	319667410	TRITD1Bv1G107220	319663954	319670678	6724	3456	discarded		Disease resistance protein RPM1
AX-95182588	1B	319894900	TRITD1Bv1G107310	319893199	319916835	23636	1701	discarded		Myosin
AX-94488026	1B	319896835	TRITD1Bv1G107310	319893199	319916835	23636	3636	discarded		Myosin
AX-94426066	1B	319905567	TRITD1Bv1G107310	319893199	319916835	23636	12368	discarded		Myosin
AX-94432371	1B	319911145	TRITD1Bv1G107310	319893199	319916835	23636	17946	discarded		Myosin
AX-94935636	1B	319916785	TRITD1Bv1G107310	319893199	319916835	23636	23586	discarded		Myosin
AX-94746159	1B	319916830	TRITD1Bv1G107310	319893199	319916835	23636	23631	discarded		Myosin
AX-94433968	1B	322897795	TRITD1Bv1G108510	322896562	322898286	1724	1233	Selected	HF	Protochlorophyllide reductase
AX-94439189	1B	323681103	TRITD1Bv1G108800	323677501	323687000	9499	3602	discarded		Mediator of RNA polymerase II transcription subunit 16
AX-94661235	1B	323683664	TRITD1Bv1G108800	323677501	323687000	9499	6163	discarded		Mediator of RNA polymerase II transcription subunit 16
AX-94875705	1B	323686861	TRITD1Bv1G108800	323677501	323687000	9499	9360	discarded		Mediator of RNA polymerase II transcription subunit 16
AX-94640914	1B	324222657	TRITD1Bv1G109040	324221586	324224865	3279	1071	discarded		Leucine-rich repeat receptor-like protein kinase family protein
AX-94841333	1B	324222700	TRITD1Bv1G109040	324221586	324224865	3279	1114	discarded		Leucine-rich repeat receptor-like protein kinase family protein
AX-94997890	1B	324458018	TRITD1Bv1G109080	324451488	324458039	6551	6530	discarded		Maf-like protein%2C expressed
AX-94534132	1B	325696293	TRITD1Bv1G109310	325695197	325697926	2729	1096	discarded		RING finger protein
AX-94703450	1B	325965303	TRITD1Bv1G109450	325958851	325965593	6742	6452	discarded		acyl-UDP-N-acetylglucosamine O-acyltransferase
AX-94478669	1B	325965575	TRITD1Bv1G109450	325958851	325965593	6742	6724	Selected	HF	acyl-UDP-N-acetylglucosamine O-acyltransferase
AX-94401861	1B	326523261	TRITD1Bv1G109700	326521135	326523899	2764	2126	discarded		Calcium uniporter protein%2C mitochondrial
AX-94999424	1B	326523365	TRITD1Bv1G109700	326521135	326523899	2764	2230	discarded		Calcium uniporter protein%2C mitochondrial
AX-94494744	1B	331673778	TRITD1Bv1G111590	331673761	331676252	2491	17	discarded		P-loop nucleoside triphosphate hydrolases superfamily protein with CH (Calponin Homology) domain-containing protein
AX-95102192	1B	332752307	TRITD1Bv1G111860	332751913	332754858	2945	394	Selected	LF	proline-rich spliceosome-associated (PSP) family protein
AX-94443802	1B	332752899	TRITD1Bv1G111860	332751913	332754858	2945	986	discarded		proline-rich spliceosome-associated (PSP) family protein
AX-94853274	1B	334670342	TRITD1Bv1G112620	334668592	334670446	1854	1750	discarded		Membrane steroid-binding protein
AX-94749797	1B	339786611	TRITD1Bv1G114170	339786304	339786804	500	307	Selected	HF	Regulator of chromosome condensation (RCC1) family protein G
AX-95227772	1B	342078844	TRITD1Bv1G115030	342077767	342078914	1147	1077	discarded		Glutathione S-transferase
AX-94903617	1B	342209027	TRITD1Bv1G115070	342208680	342209475	795	347	Selected	HF	Glutathione S-transferase
AX-95217160	1B	343028995	TRITD1Bv1G115310	343027493	343033327	5834	1502	Selected	HF	Phospholipase D
AX-94678469	1B	346191262	TRITD1Bv1G116260	346191245	346195063	3818	17	Selected	LF	U-box domain-containing protein 4
AX-95087890	1B	347550529	TRITD1Bv1G116640	347547688	347551980	4292	2841	discarded		Kinase family protein
AX-94393655	1B	348267691	TRITD1Bv1G116810	348262832	348270796	7964	4859	discarded		Membrane protein insertase YidC
AX-95119988	1B	348270741	TRITD1Bv1G116810	348262832	348270796	7964	7909	discarded		Membrane protein insertase YidC
AX-94982752	1B	349508118	TRITD1Bv1G117370	349504149	349509167	5018	3969	discarded		FAS-associated factor 2-B
AX-95629861	1B	349739589	TRITD1Bv1G117460	349738228	349741209	2981	1361	Selected	HF	Major facilitator superfamily domain-containing protein
AX-95122720	1B	350948147	TRITD1Bv1G117860	350947484	350950777	3293	663	discarded		Cystathionine gamma-lyase
AX-94520125	1B	354235531	TRITD1Bv1G118640	354234029	354235622	1593	1502	discarded		Actin
AX-95679046	1B	356784355	TRITD1Bv1G119070	356784277	356787666	3389	78	Selected	HF	Cytochrome P450 family protein
AX-94645816	1B	356784433	TRITD1Bv1G119070	356784277	356787666	3389	156	discarded		Cytochrome P450 family protein
AX-94536197	1B	356935449	TRITD1Bv1G119100	356932583	356935716	3133	2866	discarded		CRS1 / YhbY (CRM) domain-containing protein
AX-94907990	1B	357597899	TRITD1Bv1G119210	357597257	357600945	3688	642	Selected	HF	Aquaporin-1
AX-95148043	1B	357714839	TRITD1Bv1G119280	357714304	357715794	1490	535	discarded		Protein BPS1%2C chloroplastic
AX-94720458	1B	357714882	TRITD1Bv1G119280	357714304	357715794	1490	578	discarded		Protein BPS1%2C chloroplastic
AX-94454884	1B	360705117	TRITD1Bv1G119960	360703178	360707880	4702	1939	discarded		U1 small nuclear ribonucleoprotein 70 kDa
AX-94571756	1B	360705520	TRITD1Bv1G119960	360703178	360707880	4702	2342	discarded		U1 small nuclear ribonucleoprotein 70 kDa
AX-94389348	1B	361491312	TRITD1Bv1G120240	361490823	361494411	3588	489	Selected	HF	Monocopper oxidase-like protein SKU5
AX-94735269	1B	361792710	TRITD1Bv1G120320	361791923	361795055	3132	787	Selected	LF	Vesicle-associated protein 1-1
AX-94466509	1B	361795024	TRITD1Bv1G120320	361791923	361795055	3132	3101	discarded		Vesicle-associated protein 1-1
AX-94398036	1B	361927314	TRITD1Bv1G120410	361926478	361927980	1502	836	Selected	HF	Pentatricopeptide repeat-containing protein
AX-94779519	1B	362425428	TRITD1Bv1G120750	362419155	362427128	7973	6273	discarded		Ras family protein
AX-95184815	1B	362426985	TRITD1Bv1G120750	362419155	362427128	7973	7830	discarded		Ras family protein
AX-94462077	1B	366431515	TRITD1Bv1G121530	366428486	366434759	6273	3029	discarded		Carbohydrate kinase%2C putative%2C expressed
AX-94621103	1B	367291795	TRITD1Bv1G121790	367290020	367293572	3552	1775	discarded		Heat shock 70 kDa protein%2C putative
AX-95015282	1B	368450600	TRITD1Bv1G122040	368450417	368451798	1381	183	discarded		PLATZ transcription factor
AX-95015539	1B	369824802	TRITD1Bv1G122360	369812919	369832392	19473	11883	Selected	LF	DnaJ-like protein
AX-94405126	1B	369825934	TRITD1Bv1G122360	369812919	369832392	19473	13015	discarded		DnaJ-like protein
AX-95004985	1B	371578871	TRITD1Bv1G122790	371576854	371579150	2296	2017	Selected	LF	Plastid-lipid-Associated Protein
AX-94526529	1B	373585470	TRITD1Bv1G123280	373585437	373594956	9519	33	discarded		WEB family protein%2C chloroplastic G
AX-95210470	1B	374028835	TRITD1Bv1G123480	374026844	374028885	2041	1991	Selected	HF	TOM1-like protein 2
AX-94740330	1B	374558721	TRITD1Bv1G123680	374549929	374558724	8795	8792	discarded		Phenylalanine--tRNA ligase beta subunit
AX-95003834	1B	376276949	TRITD1Bv1G124100	376274329	376276971	2642	2620	discarded		Xyloglucan endotransglucosylase/hydrolase
AX-94389614	1B	376958965	TRITD1Bv1G124260	376955141	376959407	4266	3824	discarded		Cellulose synthase-like protein
AX-94405692	1B	376959064	TRITD1Bv1G124260	376955141	376959407	4266	3923	discarded		Cellulose synthase-like protein
AX-94638280	1B	377685536	TRITD1Bv1G124480	377680671	377685648	4977	4865	discarded		ERD (Early-responsive to dehydration stress) family protein
AX-94386081	1B	378366062	TRITD1Bv1G124530	378363386	378367182	3796	2676	Selected	HF	receptor kinase 1
AX-94719007	1B	378366807	TRITD1Bv1G124530	378363386	378367182	3796	3421	Selected	HF	receptor kinase 1
AX-95144818	1B	378819398	TRITD1Bv1G124720	378817818	378831973	14155	1580	Selected	HF	Peptide transporter PTR2 G
AX-94988329	1B	378831451	TRITD1Bv1G124720	378817818	378831973	14155	13633	discarded		Peptide transporter PTR2 G
AX-94449995	1B	378831668	TRITD1Bv1G124720	378817818	378831973	14155	13850	Selected	LF	Peptide transporter PTR2 G
AX-94734074	1B	380532247	TRITD1Bv1G125120	380528122	380532506	4384	4125	Selected	LF	Ankyrin repeat family protein
AX-95174725	1B	381251354	TRITD1Bv1G125330	381251223	381252977	1754	131	Selected	HF	CASP-like protein
AX-94736965	1B	381486901	TRITD1Bv1G125400	381486411	381489526	3115	490	discarded		Phosphatidylinositol transfer protein
AX-95244384	1B	383209805	TRITD1Bv1G125860	383208876	383210018	1142	929	discarded		Peroxidase
AX-94711346	1B	383912799	TRITD1Bv1G126180	383907332	383913820	6488	5467	Selected	HF	p-loop containing nucleoside triphosphate hydrolases superfamily protein
AX-94424092	1B	384812711	TRITD1Bv1G126600	384811472	384814954	3482	1239	discarded		Tonoplast monosaccharide transporter 2
AX-94494732	1B	386312330	TRITD1Bv1G127150	386311654	386315987	4333	676	discarded		Ubiquitin-like protein
AX-94465984	1B	388084554	TRITD1Bv1G127570	388084420	388085352	932	134	discarded		Adipocyte plasma membrane-associated protein
AX-95168291	1B	388085185	TRITD1Bv1G127570	388084420	388085352	932	765	discarded		Adipocyte plasma membrane-associated protein
AX-95233602	1B	388982410	TRITD1Bv1G127810	388981872	388983114	1242	538	discarded		Methyltransferase
AX-94737989	1B	389205187	TRITD1Bv1G127890	389204067	389205287	1220	1120	discarded		F-box family protein
AX-94733374	1B	392435520	TRITD1Bv1G128760	392435008	392437201	2193	512	discarded		Dihydrolipoamide acetyltransferase component of pyruvate dehydrogenase complex
AX-94397523	1B	393186385	TRITD1Bv1G128980	393186006	393189759	3753	379	discarded		UDP-N-acetylmuramoyl-L-alanyl-D-glutamate--2%2C 6-diaminopimelate ligase
AX-95251657	1B	396158336	TRITD1Bv1G129800	396158167	396162232	4065	169	Selected	HF	Flavin-containing monooxygenase
AX-95102864	1B	397450012	TRITD1Bv1G130280	397449988	397451642	1654	24	discarded		QWRF motif protein (DUF566)
AX-94710943	1B	397450332	TRITD1Bv1G130280	397449988	397451642	1654	344	discarded		QWRF motif protein (DUF566)
AX-95113240	1B	397450381	TRITD1Bv1G130280	397449988	397451642	1654	393	discarded		QWRF motif protein (DUF566)
AX-95259364	1B	397683609	TRITD1Bv1G130410	397681558	397684522	2964	2051	discarded		Hexosyltransferase
AX-94997925	1B	397684242	TRITD1Bv1G130410	397681558	397684522	2964	2684	discarded		Hexosyltransferase
AX-94411508	1B	398322244	TRITD1Bv1G130560	398321596	398324367	2771	648	discarded		AP-3 complex subunit delta
AX-94453148	1B	399258611	TRITD1Bv1G130870	399257171	399258925	1754	1440	Selected	HF	Expansin protein
AX-94635834	1B	404699667	TRITD1Bv1G132380	404691159	404723794	32635	8508	discarded		Pleckstrin homology (PH) domain-containing protein
AX-95097832	1B	404701526	TRITD1Bv1G132380	404691159	404723794	32635	10367	discarded		Pleckstrin homology (PH) domain-containing protein
AX-94437706	1B	404709475	TRITD1Bv1G132380	404691159	404723794	32635	18316	discarded		Pleckstrin homology (PH) domain-containing protein
AX-94516968	1B	405480248	TRITD1Bv1G132660	405474470	405480562	6092	5778	discarded		Casein kinase II subunit beta
AX-94733975	1B	408577865	TRITD1Bv1G133610	408577728	408580697	2969	137	Selected	HF	Dynamin-like 120 kDa protein%2C putative isoform 1 G
AX-94625979	1B	411209198	TRITD1Bv1G134300	411208421	411211723	3302	777	Selected	HF	Serine hydroxymethyltransferase
AX-94709107	1B	414081801	TRITD1Bv1G134830	414078744	414088817	10073	3057	Selected	LF	Agenet domain containing protein%2C expressed G
AX-94637992	1B	414083943	TRITD1Bv1G134830	414078744	414088817	10073	5199	discarded		Agenet domain containing protein%2C expressed G
AX-94436250	1B	414084213	TRITD1Bv1G134830	414078744	414088817	10073	5469	discarded		Agenet domain containing protein%2C expressed G
AX-94432618	1B	414088088	TRITD1Bv1G134830	414078744	414088817	10073	9344	discarded		Agenet domain containing protein%2C expressed G
AX-94432680	1B	414436082	TRITD1Bv1G135020	414435530	414436752	1222	552	discarded		GATA transcription factor
AX-94883897	1B	416990887	TRITD1Bv1G135500	416988946	416991393	2447	1941	discarded		Protein kinase family protein%2C putative%2C expressed
AX-94441956	1B	417344744	TRITD1Bv1G135580	417344264	417345315	1051	480	discarded		Pentatricopeptide repeat-containing protein
AX-94425211	1B	417857828	TRITD1Bv1G135820	417856786	417859406	2620	1042	discarded		Ran-binding protein 1
AX-95235622	1B	418901058	TRITD1Bv1G136110	418900284	418901579	1295	774	discarded		Ran-binding protein 1 domain-containing
AX-95075429	1B	418901260	TRITD1Bv1G136110	418900284	418901579	1295	976	discarded		Ran-binding protein 1 domain-containing
AX-95000586	1B	418901571	TRITD1Bv1G136110	418900284	418901579	1295	1287	Selected	LF	Ran-binding protein 1 domain-containing
AX-95224323	1B	420186972	TRITD1Bv1G136570	420184465	420187206	2741	2507	discarded		RING/FYVE/PHD zinc finger superfamily protein
AX-94977845	1B	422614504	TRITD1Bv1G137350	422612044	422641506	29462	2460	discarded		Serine/threonine-protein kinase TOR
AX-94884926	1B	422617578	TRITD1Bv1G137350	422612044	422641506	29462	5534	discarded		Serine/threonine-protein kinase TOR
AX-94674887	1B	422638957	TRITD1Bv1G137350	422612044	422641506	29462	26913	discarded		Serine/threonine-protein kinase TOR
AX-94390406	1B	423196162	TRITD1Bv1G137560	423184016	423198260	14244	12146	discarded		Phospholipase D family protein G
AX-95204890	1B	425527819	TRITD1Bv1G138070	425527595	425527942	347	224	discarded		Late embryogenesis abundant protein
AX-94783896	1B	426022466	TRITD1Bv1G138220	426017779	426025904	8125	4687	discarded		Transducin/WD40 repeat-like superfamily protein
AX-94682466	1B	428988873	TRITD1Bv1G139180	428988418	429059450	71032	455	discarded		Transmembrane protein%2C putative G
AX-95219528	1B	429203000	TRITD1Bv1G139300	429200936	429203385	2449	2064	Selected	LF	Subtilisin-like protease
AX-95164609	1B	430118277	TRITD1Bv1G139690	430115937	430118619	2682	2340	discarded		Receptor-like kinase
AX-94693391	1B	433253815	TRITD1Bv1G140700	433252862	433264836	11974	953	Selected	HF	DnaJ homolog subfamily C member 7
AX-94688401	1B	433254155	TRITD1Bv1G140700	433252862	433264836	11974	1293	Selected	LF	DnaJ homolog subfamily C member 7
AX-94695483	1B	435552654	TRITD1Bv1G141350	435550390	435552998	2608	2264	discarded		L-lactate dehydrogenase
AX-94929288	1B	435552669	TRITD1Bv1G141350	435550390	435552998	2608	2279	discarded		L-lactate dehydrogenase
AX-94891908	1B	437060958	TRITD1Bv1G141740	437059050	437062953	3903	1908	discarded		Plant calmodulin-binding-like protein
AX-94889904	1B	437061205	TRITD1Bv1G141740	437059050	437062953	3903	2155	Selected	LF	Plant calmodulin-binding-like protein
AX-94917376	1B	437061329	TRITD1Bv1G141740	437059050	437062953	3903	2279	Selected	LF	Plant calmodulin-binding-like protein
AX-94648809	1B	438545151	TRITD1Bv1G142250	438540464	438549562	9098	4687	Selected	HF	Regulator of chromosome condensation (RCC1) family with FYVE zinc finger domain-containing protein
AX-95651984	1B	438545497	TRITD1Bv1G142250	438540464	438549562	9098	5033	Selected	HF	Regulator of chromosome condensation (RCC1) family with FYVE zinc finger domain-containing protein
AX-94705219	1B	439138455	TRITD1Bv1G142390	439138206	439143846	5640	249	discarded		Hyp O-arabinosyltransferase homolog G
AX-94984866	1B	439143815	TRITD1Bv1G142390	439138206	439143846	5640	5609	discarded		Hyp O-arabinosyltransferase homolog G
AX-94558126	1B	440265818	TRITD1Bv1G142590	440265038	440267658	2620	780	discarded		UDP-sulfoquinovose synthase
AX-94494615	1B	441245456	TRITD1Bv1G142840	441240144	441247118	6974	5312	discarded		NAD kinase
AX-94592974	1B	441845702	TRITD1Bv1G142980	441843290	441845882	2592	2412	discarded		Major facilitator superfamily protein
AX-94450087	1B	442485050	TRITD1Bv1G143240	442481532	442485517	3985	3518	discarded		Kinase family protein
AX-94488100	1B	444169238	TRITD1Bv1G143670	444164921	444170773	5852	4317	discarded		Beta-mannosidase%2C putative
AX-94873793	1B	444169424	TRITD1Bv1G143670	444164921	444170773	5852	4503	discarded		Beta-mannosidase%2C putative
AX-94639048	1B	444170621	TRITD1Bv1G143670	444164921	444170773	5852	5700	discarded		Beta-mannosidase%2C putative
AX-94479851	1B	444821043	TRITD1Bv1G143930	444817605	444824061	6456	3438	discarded		Glycosyltransferase
AX-94559351	1B	444986374	TRITD1Bv1G143980	444973872	444986387	12515	12502	discarded		Decapping nuclease rai1 G
AX-94606913	1B	445355117	TRITD1Bv1G144070	445349743	445355127	5384	5374	discarded		Cyclin-dependent kinase
AX-94619217	1B	446579624	TRITD1Bv1G144610	446576561	446581917	5356	3063	discarded		Isoamylase-like glucan debranching enzyme
AX-94538509	1B	446941632	TRITD1Bv1G144760	446938822	446944426	5604	2810	Selected	LF	ERD (Early-responsive to dehydration stress) family protein
AX-94787873	1B	446944286	TRITD1Bv1G144760	446938822	446944426	5604	5464	discarded		ERD (Early-responsive to dehydration stress) family protein
AX-94953642	1B	447434531	TRITD1Bv1G144840	447432937	447441852	8915	1594	discarded		bZIP transcription factor%2C putative (DUF630 and DUF632)
AX-94871220	1B	448277185	TRITD1Bv1G145070	448268237	448277289	9052	8948	discarded		DUF21 domain-containing protein
AX-95158221	1B	449041185	TRITD1Bv1G145220	449040572	449042386	1814	613	Selected	LF	Cytochrome P450 family protein G
AX-94796202	1B	449230964	TRITD1Bv1G145310	449230775	449233841	3066	189	discarded		Rhomboid family protein
AX-94964336	1B	449231203	TRITD1Bv1G145310	449230775	449233841	3066	428	discarded		Rhomboid family protein
AX-95245574	1B	450588953	TRITD1Bv1G145730	450587172	450588958	1786	1781	Selected	LF	Protein kinase
AX-94442698	1B	450696712	TRITD1Bv1G145790	450695685	450838716	143031	1027	discarded		Endo-1%2C31%2C4-beta-D-glucanase
AX-95003465	1B	450697019	TRITD1Bv1G145790	450695685	450838716	143031	1334	discarded		Endo-1%2C31%2C4-beta-D-glucanase
AX-94924436	1B	452973951	TRITD1Bv1G146410	452970542	452974034	3492	3409	discarded		GDSL esterase/lipase
AX-95260746	1B	452973980	TRITD1Bv1G146410	452970542	452974034	3492	3438	discarded		GDSL esterase/lipase
AX-94590287	1B	453111907	TRITD1Bv1G146490	453111502	453113974	2472	405	discarded		vacuolar protein sorting-associated protein%2C putative (DUF1162) G
AX-94972963	1B	455614677	TRITD1Bv1G147090	455611477	455614820	3343	3200	discarded		B-cell receptor-associated 31-like G
AX-94669169	1B	455802377	TRITD1Bv1G147120	455801942	455803117	1175	435	Selected	HF	Mitochondrial transcription termination factor family protein
AX-95225525	1B	457915513	TRITD1Bv1G147810	457913219	457915611	2392	2294	discarded		Cytochrome P450 family protein
AX-95182503	1B	458510876	TRITD1Bv1G147950	458499618	458516167	16549	11258	discarded		Pyruvate%2C phosphate dikinase
AX-94674101	1B	458511086	TRITD1Bv1G147950	458499618	458516167	16549	11468	discarded		Pyruvate%2C phosphate dikinase
AX-95243424	1B	460353768	TRITD1Bv1G148540	460349646	460362251	12605	4122	Selected	HF	Squamosa promoter-binding-like protein
AX-94653602	1B	462001042	TRITD1Bv1G148860	462000500	462002383	1883	542	discarded		Ubiquitin-associated domain-containing family protein
AX-94957945	1B	462001181	TRITD1Bv1G148860	462000500	462002383	1883	681	Selected	HF	Ubiquitin-associated domain-containing family protein
AX-94739221	1B	462809135	TRITD1Bv1G149030	462808100	462809755	1655	1035	discarded		RAN GTPase activating protein 2
AX-94950911	1B	462809465	TRITD1Bv1G149030	462808100	462809755	1655	1365	discarded		RAN GTPase activating protein 2
AX-94412546	1B	463963285	TRITD1Bv1G149410	463963172	463964350	1178	113	discarded		F-box family protein
AX-94666459	1B	464235087	TRITD1Bv1G149470	464234887	464239223	4336	200	discarded		Protein NRT1/ PTR FAMILY 1.1
AX-94866763	1B	464579523	TRITD1Bv1G149550	464577645	464581256	3611	1878	discarded		Ubiquitin fusion degradation protein 1-like protein
AX-94505885	1B	464812402	TRITD1Bv1G149590	464810185	464813877	3692	2217	Selected	LF	Nucleic acid binding protein
AX-94887981	1B	466858207	TRITD1Bv1G150100	466855521	466858222	2701	2686	discarded		Tubulin beta chain
AX-94587578	1B	467152674	TRITD1Bv1G150260	467150645	467153187	2542	2029	discarded		Transcription elongation factor (TFIIS) family protein G
AX-94840102	1B	467293450	TRITD1Bv1G150300	467292155	467294656	2501	1295	discarded		F-box/FBD-like domain protein TE?
AX-95122285	1B	467478656	TRITD1Bv1G150370	467476970	467480308	3338	1686	discarded		Disease resistance protein (CC-NBS-LRR class) family protein
AX-94734026	1B	467479788	TRITD1Bv1G150370	467476970	467480308	3338	2818	discarded		Disease resistance protein (CC-NBS-LRR class) family protein
AX-94412449	1B	467690378	TRITD1Bv1G150480	467689858	467696954	7096	520	discarded		EG2771 G
AX-94901770	1B	469361411	TRITD1Bv1G150740	469351515	469365512	13997	9896	discarded		SAC3/GANP/Nin1/mts3/eIF-3 p25 family protein G
AX-95162221	1B	469364711	TRITD1Bv1G150740	469351515	469365512	13997	13196	discarded		SAC3/GANP/Nin1/mts3/eIF-3 p25 family protein G
AX-94726272	1B	471274217	TRITD1Bv1G151220	471274098	471278212	4114	119	discarded		MLO-like protein
AX-94726629	1B	471495290	TRITD1Bv1G151310	471495178	471495756	578	112	Selected	HF	transmembrane protein G
AX-94634515	1B	476204151	TRITD1Bv1G153090	476203969	476205760	1791	182	discarded		F-box family protein
AX-94482117	1B	479332651	TRITD1Bv1G153970	479329340	479332921	3581	3311	Selected	LF	Disease resistance protein (NBS-LRR class) family
AX-94553397	1B	480537956	TRITD1Bv1G154390	480537208	480539184	1976	748	discarded		C2 calcium/lipid-binding and GRAM domain protein
AX-95179446	1B	480538068	TRITD1Bv1G154390	480537208	480539184	1976	860	discarded		C2 calcium/lipid-binding and GRAM domain protein
AX-94976029	1B	481961638	TRITD1Bv1G154940	481961005	481963586	2581	633	discarded		Coiled-coil domain-containing protein 47
AX-95629537	1B	481963239	TRITD1Bv1G154940	481961005	481963586	2581	2234	discarded		Coiled-coil domain-containing protein 47
AX-95243199	1B	482419043	TRITD1Bv1G155170	482417965	482501192	83227	1078	Selected	HF	transmembrane protein%2C putative (DUF1218)
AX-94836581	1B	486755421	TRITD1Bv1G156750	486755179	486756866	1687	242	Selected	HF	NC domain-containing protein
AX-94579849	1B	487044614	TRITD1Bv1G156930	487040587	487045934	5347	4027	discarded		Kinase
AX-94585769	1B	490012160	TRITD1Bv1G157540	490008890	490014309	5419	3270	discarded		transcription factor-like protein
AX-94686793	1B	491727409	TRITD1Bv1G157950	491726148	491727927	1779	1261	Selected	HF	F-box family protein
AX-95169279	1B	492341559	TRITD1Bv1G158190	492340789	492344305	3516	770	discarded		Auxin influx transporter
AX-94752127	1B	494810714	TRITD1Bv1G158990	494808841	494810988	2147	1873	discarded		UPF0503 protein%2C chloroplastic
AX-94921973	1B	496765092	TRITD1Bv1G159790	496762902	496765289	2387	2190	Selected	HF	RING/FYVE/PHD zinc finger superfamily protein
AX-94678835	1B	497752138	TRITD1Bv1G160100	497747228	497755919	8691	4910	Selected	HF	Guanylyl cyclase
AX-94825212	1B	497927408	TRITD1Bv1G160180	497926880	497928657	1777	528	discarded		Adenine nucleotide alpha hydrolases-like superfamily protein
AX-94548758	1B	497927767	TRITD1Bv1G160180	497926880	497928657	1777	887	discarded		Adenine nucleotide alpha hydrolases-like superfamily protein
AX-95005291	1B	500306872	TRITD1Bv1G160760	500305659	500307502	1843	1213	discarded		tRNA-splicing endonuclease subunit SEN54
AX-94655348	1B	503644327	TRITD1Bv1G162080	503643373	503645640	2267	954	discarded		F-box family protein
AX-95188120	1B	503831763	TRITD1Bv1G162150	503831612	503837485	5873	151	discarded		Myb-like protein
AX-94796715	1B	503832728	TRITD1Bv1G162150	503831612	503837485	5873	1116	Selected	LF	Myb-like protein
AX-94473908	1B	503835413	TRITD1Bv1G162150	503831612	503837485	5873	3801	Selected	LF	Myb-like protein
AX-94392749	1B	504064452	TRITD1Bv1G162200	504062557	504065776	3219	1895	discarded		Kinesin-like protein
AX-94544513	1B	504064897	TRITD1Bv1G162200	504062557	504065776	3219	2340	Selected	HF	Kinesin-like protein
AX-94998458	1B	505840451	TRITD1Bv1G162780	505833292	505848303	15011	7159	discarded		Respiratory burst oxidase-like protein
AX-95092562	1B	505840480	TRITD1Bv1G162780	505833292	505848303	15011	7188	discarded		Respiratory burst oxidase-like protein
AX-94997258	1B	510664784	TRITD1Bv1G164150	510662874	510666685	3811	1910	discarded		Serine/threonine-protein kinase ATM
AX-95631146	1B	510666580	TRITD1Bv1G164150	510662874	510666685	3811	3706	Selected	HF	Serine/threonine-protein kinase ATM
AX-95193974	1B	511066694	TRITD1Bv1G164290	511064794	511072896	8102	1900	Selected	HF	DNA helicase
AX-94383370	1B	513404562	TRITD1Bv1G165040	513402260	513406453	4193	2302	discarded		Respiratory burst oxidase-like protein
AX-94899483	1B	513842373	TRITD1Bv1G165280	513842254	513848640	6386	119	discarded		Laminin subunit beta-1 G
AX-94567864	1B	513845784	TRITD1Bv1G165280	513842254	513848640	6386	3530	discarded		Laminin subunit beta-1 G
AX-94793057	1B	515002631	TRITD1Bv1G165720	514997625	515002711	5086	5006	discarded		SelT-like protein
AX-94916753	1B	516732563	TRITD1Bv1G166290	516731618	516732745	1127	945	discarded		PP2A regulatory subunit TAP46
AX-94771797	1B	520185548	TRITD1Bv1G167590	520183970	520185637	1667	1578	discarded		E3 ubiquitin-protein ligase
AX-94504071	1B	520371263	TRITD1Bv1G167630	520368807	520372487	3680	2456	discarded		Sorting and assembly machinery component 50 like
AX-94934000	1B	523590920	TRITD1Bv1G168500	523590624	523592312	1688	296	discarded		Plant cadmium resistance protein
AX-94823926	1B	523590931	TRITD1Bv1G168500	523590624	523592312	1688	307	Selected	HF	Plant cadmium resistance protein
AX-94721947	1B	523591286	TRITD1Bv1G168500	523590624	523592312	1688	662	discarded		Plant cadmium resistance protein
AX-94740126	1B	523591403	TRITD1Bv1G168500	523590624	523592312	1688	779	discarded		Plant cadmium resistance protein
AX-95257184	1B	523807596	TRITD1Bv1G168660	523806952	523807820	868	644	discarded		Proline-rich family protein G
AX-94584338	1B	528485183	TRITD1Bv1G170540	528484674	528485902	1228	509	Selected	HF	V-type proton ATPase subunit E
AX-94684992	1B	530457232	TRITD1Bv1G171140	530455270	530457939	2669	1962	discarded		F-box family protein
AX-94618546	1B	530457526	TRITD1Bv1G171140	530455270	530457939	2669	2256	Selected	HF	F-box family protein
AX-94562605	1B	531721595	TRITD1Bv1G171530	531721043	531722113	1070	552	discarded		BTB/POZ domain containing protein%2C expressed
AX-94462466	1B	531721692	TRITD1Bv1G171530	531721043	531722113	1070	649	discarded		BTB/POZ domain containing protein%2C expressed
AX-94496018	1B	532189409	TRITD1Bv1G171820	532185119	532190762	5643	4290	discarded		Pentatricopeptide repeat-containing protein
AX-94620208	1B	534411965	TRITD1Bv1G172690	534411631	534413208	1577	334	Selected	LF	BZIP transcription factor
AX-94744409	1B	534877911	TRITD1Bv1G172870	534877819	534881313	3494	92	discarded		FBD-associated F-box protein
AX-94568564	1B	539872179	TRITD1Bv1G174910	539870953	539873266	2313	1226	discarded		Pectin lyase-like superfamily protein
AX-94394930	1B	540286089	TRITD1Bv1G175080	540281032	540289858	8826	5057	discarded		Transcription elongation factor SPT6
AX-94958010	1B	540814330	TRITD1Bv1G175320	540810414	540815878	5464	3916	discarded		Zinc finger protein 830
AX-94434630	1B	541898651	TRITD1Bv1G175700	541888788	541900875	12087	9863	discarded		Calcium-transporting ATPase
AX-94682892	1B	543529294	TRITD1Bv1G176360	543527723	543529676	1953	1571	Selected	HF	Hydroxyproline-rich glycoprotein
AX-95114666	1B	543529653	TRITD1Bv1G176360	543527723	543529676	1953	1930	Selected	HF	Hydroxyproline-rich glycoprotein
AX-95122579	1B	544283083	TRITD1Bv1G176690	544276729	544287036	10307	6354	discarded		Structural maintenance of chromosomes protein
AX-94453889	1B	544283353	TRITD1Bv1G176690	544276729	544287036	10307	6624	discarded		Structural maintenance of chromosomes protein
AX-94500404	1B	545781675	TRITD1Bv1G177050	545781280	545782386	1106	395	discarded		Udp-glucose 4%2C6-dehydratase
AX-95010111	1B	546171280	TRITD1Bv1G177110	546171279	546172868	1589	1	Selected	HF	carboxyl-terminal peptidase%2C putative (DUF239)
AX-94981729	1B	547236881	TRITD1Bv1G177360	547236765	547237421	656	116	discarded		U3 small nucleolar RNA-associated protein 15-like protein G
AX-94610365	1B	547806115	TRITD1Bv1G177570	547805786	547806595	809	329	discarded		Protein translation factor SUI1-like protein
AX-94553964	1B	548145238	TRITD1Bv1G177690	548139748	548150436	10688	5490	Selected	HF	Histone deacetylase
AX-95152246	1B	552124700	TRITD1Bv1G178720	552124258	552128007	3749	442	Selected	HF	Actin-related protein
AX-94744241	1B	552127882	TRITD1Bv1G178720	552124258	552128007	3749	3624	Selected	HF	Actin-related protein
AX-94765575	1B	552534637	TRITD1Bv1G178790	552528886	552535065	6179	5751	discarded		Serine/threonine-protein kinase
AX-94471137	1B	552534776	TRITD1Bv1G178790	552528886	552535065	6179	5890	discarded		Serine/threonine-protein kinase
AX-94496824	1B	554338986	TRITD1Bv1G179280	554338158	554354381	16223	828	Selected	HF	Acylamino-acid-releasing enzyme
AX-95110895	1B	554340652	TRITD1Bv1G179280	554338158	554354381	16223	2494	discarded		Acylamino-acid-releasing enzyme
AX-95168722	1B	554340920	TRITD1Bv1G179280	554338158	554354381	16223	2762	Selected	HF	Acylamino-acid-releasing enzyme
AX-94739105	1B	555343766	TRITD1Bv1G179730	555343033	555344141	1108	733	discarded		Disease resistance protein RGA2
AX-95105905	1B	555770197	TRITD1Bv1G179840	555769280	555828978	59698	917	discarded		Secretory carrier-associated membrane protein
AX-94668919	1B	555772554	TRITD1Bv1G179840	555769280	555828978	59698	3274	discarded		Secretory carrier-associated membrane protein
AX-95629856	1B	555772942	TRITD1Bv1G179840	555769280	555828978	59698	3662	Selected	HF	Secretory carrier-associated membrane protein
AX-94488007	1B	555773175	TRITD1Bv1G179840	555769280	555828978	59698	3895	Selected	HF	Secretory carrier-associated membrane protein
AX-95254832	1B	556232792	TRITD1Bv1G180040	556228499	556242740	14241	4293	discarded		ATP-dependent DNA helicase Hel308
AX-95098685	1B	556586341	TRITD1Bv1G180260	556586116	556588828	2712	225	Selected	HF	NBS-LRR disease resistance protein
AX-94482403	1B	556588201	TRITD1Bv1G180260	556586116	556588828	2712	2085	discarded		NBS-LRR disease resistance protein
AX-94875635	1B	557843795	TRITD1Bv1G180940	557842777	557844404	1627	1018	discarded		Tetratricopeptide repeat (TPR)-like superfamily protein
AX-94869513	1B	557844084	TRITD1Bv1G180940	557842777	557844404	1627	1307	Selected	HF	Tetratricopeptide repeat (TPR)-like superfamily protein
AX-94560970	1B	557844150	TRITD1Bv1G180940	557842777	557844404	1627	1373	Selected	HF	Tetratricopeptide repeat (TPR)-like superfamily protein
AX-94586921	1B	558242815	TRITD1Bv1G180960	558242536	558245038	2502	279	discarded		ARM repeat superfamily protein
AX-94460140	1B	558244581	TRITD1Bv1G180960	558242536	558245038	2502	2045	Selected	LF	ARM repeat superfamily protein
AX-94395508	1B	558244605	TRITD1Bv1G180960	558242536	558245038	2502	2069	discarded		ARM repeat superfamily protein
AX-94718117	1B	558244634	TRITD1Bv1G180960	558242536	558245038	2502	2098	discarded		ARM repeat superfamily protein
AX-95159805	1B	558562914	TRITD1Bv1G181060	558551811	558658393	106582	11103	Selected	LF	Transcription elongation factor Spt5-like protein%2C putative
AX-94927219	1B	558564085	TRITD1Bv1G181060	558551811	558658393	106582	12274	discarded		Transcription elongation factor Spt5-like protein%2C putative
AX-94691350	1B	559546300	TRITD1Bv1G181570	559544060	559546927	2867	2240	discarded		Cysteine protease family protein
AX-95654644	1B	559546381	TRITD1Bv1G181570	559544060	559546927	2867	2321	discarded		Cysteine protease family protein
AX-94609877	1B	560848246	TRITD1Bv1G182210	560847947	560850772	2825	299	discarded		NADH-quinone oxidoreductase%2C subunit E
AX-94476549	1B	562923895	TRITD1Bv1G182760	562922386	562924896	2510	1509	Selected	HF	E3 ubiquitin-protein ligase MARCH6 G
AX-95025932	1B	563619661	TRITD1Bv1G182960	563615356	563621408	6052	4305	discarded		Ubiquitin carboxyl-terminal hydrolase
AX-94931595	1B	563619662	TRITD1Bv1G182960	563615356	563621408	6052	4306	Selected	HF	Ubiquitin carboxyl-terminal hydrolase
AX-94651261	1B	564331046	TRITD1Bv1G183200	564331045	564337125	6080	1	Selected	LF	Basic-leucine zipper (BZIP) transcription factor family
AX-94881796	1B	564955119	TRITD1Bv1G183390	564954901	564956981	2080	218	discarded		Thioredoxin
AX-94946240	1B	565987415	TRITD1Bv1G183830	565986235	565992329	6094	1180	discarded		Translation initiation factor IF-2
AX-94614751	1B	566146955	TRITD1Bv1G183910	566145706	566147059	1353	1249	discarded		2-oxoglutarate (2OG) and Fe(II)-dependent oxygenase superfamily protein
AX-94556366	1B	567351785	TRITD1Bv1G184500	567349011	567352272	3261	2774	discarded		Cellulose synthase-like protein G
AX-94411493	1B	568119283	TRITD1Bv1G184840	568118726	568120572	1846	557	discarded		Glucan endo-1%2C3-beta-glucosidase 1
AX-94506216	1B	569274916	TRITD1Bv1G185210	569273602	569462816	189214	1314	discarded		Calcium-transporting ATPase
AX-94807145	1B	569458284	TRITD1Bv1G185210	569273602	569462816	189214	184682	discarded		Calcium-transporting ATPase
AX-94948149	1B	571378787	TRITD1Bv1G185650	571373837	571378828	4991	4950	discarded		Auxin response factor
AX-95180494	1B	571619519	TRITD1Bv1G185660	571375027	571620579	245552	244492	discarded		O-methyltransferase-like protein
AX-94868846	1B	571619570	TRITD1Bv1G185660	571375027	571620579	245552	244543	Selected	HF	O-methyltransferase-like protein
AX-94562966	1B	573604232	TRITD1Bv1G186310	573602928	573604241	1313	1304	discarded		O-methyltransferase-like protein
AX-94963680	1B	574376255	TRITD1Bv1G186620	574374985	574376436	1451	1270	discarded		Glycosyltransferase
AX-94662142	1B	574376360	TRITD1Bv1G186620	574374985	574376436	1451	1375	discarded		Glycosyltransferase
AX-94794804	1B	575312526	TRITD1Bv1G186900	575311826	575312624	798	700	Selected	HF	RNA ligase/cyclic nucleotide phosphodiesterase family protein
AX-94942913	1B	575312593	TRITD1Bv1G186900	575311826	575312624	798	767	discarded		RNA ligase/cyclic nucleotide phosphodiesterase family protein
AX-94975230	1B	576571836	TRITD1Bv1G187280	576570248	576594620	24372	1588	discarded		NBS-LRR-like resistance protein
AX-94849843	1B	576571923	TRITD1Bv1G187280	576570248	576594620	24372	1675	discarded		NBS-LRR-like resistance protein
AX-94620168	1B	576788485	TRITD1Bv1G187410	576787675	576790362	2687	810	Selected	HF	Protein kinase
AX-95633270	1B	576968921	TRITD1Bv1G187480	576962505	576969189	6684	6416	discarded		ATP-dependent zinc metalloprotease FtsH
AX-95234993	1B	578727615	TRITD1Bv1G188380	578726992	578728073	1081	623	discarded		Peroxidase
AX-94603402	1B	579154733	TRITD1Bv1G188650	579151052	579155050	3998	3681	discarded		Phosphotransferase
AX-94385355	1B	579500075	TRITD1Bv1G188770	579498887	579500916	2029	1188	Selected	LF	Inorganic pyrophosphatase%2C putative
AX-94984620	1B	579887114	TRITD1Bv1G188910	579886088	579888139	2051	1026	discarded		Auxin-responsive protein
AX-94919955	1B	580632536	TRITD1Bv1G189330	580628756	580641701	12945	3780	Selected	HF	Mitochondrial-processing peptidase subunit alpha
AX-94620468	1B	580641561	TRITD1Bv1G189330	580628756	580641701	12945	12805	discarded		Mitochondrial-processing peptidase subunit alpha
AX-94530483	1B	582665147	TRITD1Bv1G190420	582665034	582676552	11518	113	Selected	HF	Alpha-glucan water dikinase
AX-94972237	1B	582665735	TRITD1Bv1G190420	582665034	582676552	11518	701	Selected	HF	Alpha-glucan water dikinase
AX-94781025	1B	584107526	TRITD1Bv1G191090	584106300	584107727	1427	1226	discarded		Glycosyltransferase
AX-95008988	1B	586682215	TRITD1Bv1G191860	586516298	586685638	169340	165917	discarded		Like-COV protein
AX-94771307	1B	586682242	TRITD1Bv1G191860	586516298	586685638	169340	165944	Selected	HF	Like-COV protein
AX-94765939	1B	586682255	TRITD1Bv1G191860	586516298	586685638	169340	165957	discarded		Like-COV protein
AX-94980956	1B	588014526	TRITD1Bv1G192230	588012830	588015319	2489	1696	Selected	HF	Chaperone protein dnaJ
AX-94402431	1B	588317768	TRITD1Bv1G192360	588317568	588319827	2259	200	discarded		Tubulin alpha chain
AX-94755340	1B	588319670	TRITD1Bv1G192360	588317568	588319827	2259	2102	discarded		Tubulin alpha chain
AX-95109569	1B	588830877	TRITD1Bv1G192470	588830489	588831098	609	388	discarded		Cystathionine gamma-synthase
AX-94385310	1B	590672164	TRITD1Bv1G193130	590671635	590675148	3513	529	discarded		2-isopropylmalate synthase
AX-95073183	1B	592545150	TRITD1Bv1G193520	592543714	592560282	16568	1436	discarded		NADH-quinone oxidoreductase subunit C/D
AX-94807601	1B	593534052	TRITD1Bv1G193810	593534013	593541230	7217	39	Selected	HF	Mitochondrial ATP synthase g subunit family protein
AX-94860459	1B	593535776	TRITD1Bv1G193810	593534013	593541230	7217	1763	discarded		Mitochondrial ATP synthase g subunit family protein
AX-94623806	1B	595279773	TRITD1Bv1G194200	595278623	595280425	1802	1150	discarded		Calcineurin B-like protein
AX-95130153	1B	595944772	TRITD1Bv1G194390	595942718	595944886	2168	2054	discarded		Farnesyl diphosphate synthase
AX-95016738	1B	595944885	TRITD1Bv1G194390	595942718	595944886	2168	2167	Selected	HF	Farnesyl diphosphate synthase
AX-94879161	1B	596279028	TRITD1Bv1G194550	596278390	596283816	5426	638	discarded		Phospholipase D
AX-94761028	1B	596282992	TRITD1Bv1G194550	596278390	596283816	5426	4602	discarded		Phospholipase D
AX-95123820	1B	596536241	TRITD1Bv1G194640	596529870	596537069	7199	6371	discarded		Pectin lyase-like superfamily protein
AX-94506854	1B	597446316	TRITD1Bv1G194950	597444861	597447994	3133	1455	Selected	HF	Hydrolase%2C alpha/beta fold family protein
AX-94873552	1B	597446714	TRITD1Bv1G194950	597444861	597447994	3133	1853	discarded		Hydrolase%2C alpha/beta fold family protein
AX-94503785	1B	597446769	TRITD1Bv1G194950	597444861	597447994	3133	1908	discarded		Hydrolase%2C alpha/beta fold family protein
AX-94505424	1B	597446990	TRITD1Bv1G194950	597444861	597447994	3133	2129	discarded		Hydrolase%2C alpha/beta fold family protein
AX-94660657	1B	597447940	TRITD1Bv1G194950	597444861	597447994	3133	3079	discarded		Hydrolase%2C alpha/beta fold family protein
AX-94773088	1B	597447952	TRITD1Bv1G194950	597444861	597447994	3133	3091	Selected	HF	Hydrolase%2C alpha/beta fold family protein
AX-94780664	1B	599324685	TRITD1Bv1G195730	599323126	599325150	2024	1559	Selected	HF	Histone-lysine N-methyltransferase%2C H3 lysine-9 specific
AX-94964791	1B	604802775	TRITD1Bv1G197600	604801665	604803897	2232	1110	discarded		Protein phosphatase 2C
AX-94732589	1B	605720144	TRITD1Bv1G198170	605719212	605721014	1802	932	discarded		Ras-like protein
AX-94534282	1B	610986193	TRITD1Bv1G200390	610985085	610987869	2784	1108	Selected	HF	UDP-sulfoquinovose synthase
AX-95252958	1B	617145922	TRITD1Bv1G202180	617050452	617191515	141063	95470	discarded		Chlorophyll a-b binding protein%2C chloroplastic
AX-95629911	1B	617145956	TRITD1Bv1G202180	617050452	617191515	141063	95504	discarded		Chlorophyll a-b binding protein%2C chloroplastic
AX-94543678	1B	617298457	TRITD1Bv1G202230	617298087	617303067	4980	370	discarded		Methyltransferase
AX-94704979	1B	617298887	TRITD1Bv1G202230	617298087	617303067	4980	800	discarded		Methyltransferase
AX-94897743	1B	617298977	TRITD1Bv1G202230	617298087	617303067	4980	890	discarded		Methyltransferase
AX-94582651	1B	618046514	TRITD1Bv1G202550	618046385	618046802	417	129	Selected	HF	cytochrome P450%2C family 76%2C subfamily G%2C polypeptide 1 G
AX-94580758	1B	621361160	TRITD1Bv1G203380	621360897	621361187	290	263	discarded		Lipid transfer protein
AX-94501371	1B	623410761	TRITD1Bv1G204080	623407501	623415305	7804	3260	Selected	HF	Chloroplastic group IIA intron splicing facilitator CRS1%2C chloroplastic
AX-95229956	1B	623411764	TRITD1Bv1G204080	623407501	623415305	7804	4263	discarded		Chloroplastic group IIA intron splicing facilitator CRS1%2C chloroplastic
AX-94631107	1B	625426159	TRITD1Bv1G205080	625426091	625428594	2503	68	discarded		Oxygen-independent coproporphyrinogen-III oxidase-like protein
AX-94841376	1B	625426161	TRITD1Bv1G205080	625426091	625428594	2503	70	discarded		Oxygen-independent coproporphyrinogen-III oxidase-like protein
AX-94897804	1B	625740111	TRITD1Bv1G205230	625739966	625742854	2888	145	discarded		Glycosyltransferase
AX-94840782	1B	625741144	TRITD1Bv1G205230	625739966	625742854	2888	1178	discarded		Glycosyltransferase
AX-95113634	1B	626565235	TRITD1Bv1G205440	626565003	626566952	1949	232	discarded		Oligopeptide transporter
AX-94550466	1B	627268234	TRITD1Bv1G205740	627266714	627269615	2901	1520	discarded		Fatty acyl-CoA reductase
AX-94719582	1B	627269577	TRITD1Bv1G205740	627266714	627269615	2901	2863	discarded		Fatty acyl-CoA reductase
AX-94801208	1B	629361901	TRITD1Bv1G206700	629361699	629362197	498	202	discarded		Protease inhibitor/seed storage/lipid transfer protein family protein G
AX-94885216	1B	630591798	TRITD1Bv1G207110	630586314	630592018	5704	5484	discarded		Asparagine synthetase
AX-95224095	1B	630970267	TRITD1Bv1G207260	630969214	630971289	2075	1053	Selected	HF	Serine/threonine protein phosphatase 2A regulatory subunit B
AX-94810460	1B	631496731	TRITD1Bv1G207440	631496727	631498049	1322	4	Selected	LF	Cysteine protease
AX-94686946	1B	631496895	TRITD1Bv1G207440	631496727	631498049	1322	168	discarded		Cysteine protease
AX-95025223	1B	634523719	TRITD1Bv1G209020	634521775	634525383	3608	1944	discarded		Eukaryotic aspartyl protease family protein
AX-95087168	1B	635924647	TRITD1Bv1G209570	635924132	635925637	1505	515	discarded		V-type ATP synthase beta chain G
AX-94690045	1B	635924761	TRITD1Bv1G209570	635924132	635925637	1505	629	Selected	HF	V-type ATP synthase beta chain G
AX-94425292	1B	636227287	TRITD1Bv1G209780	636226992	636228413	1421	295	discarded		Ribosomal protein
AX-94587159	1B	639751357	TRITD1Bv1G211580	639748855	639752401	3546	2502	discarded		Structural constituent of cell wall
AX-95017951	1B	639944322	TRITD1Bv1G211720	639943427	639945679	2252	895	Selected	HF	F-box family protein
AX-94836483	1B	639944588	TRITD1Bv1G211720	639943427	639945679	2252	1161	discarded		F-box family protein
AX-94949295	1B	639944751	TRITD1Bv1G211720	639943427	639945679	2252	1324	discarded		F-box family protein
AX-94534843	1B	640411719	TRITD1Bv1G211980	640409869	640414666	4797	1850	discarded		Protein DEHYDRATION-INDUCED 19
AX-95630334	1B	640414108	TRITD1Bv1G211980	640409869	640414666	4797	4239	Selected	HF	Protein DEHYDRATION-INDUCED 19
AX-94564902	1B	640414439	TRITD1Bv1G211980	640409869	640414666	4797	4570	discarded		Protein DEHYDRATION-INDUCED 19
AX-95224075	1B	643305056	TRITD1Bv1G212940	643300087	643305446	5359	4969	discarded		Auxin response factor
AX-95112360	1B	644195071	TRITD1Bv1G213330	644194612	644195595	983	459	discarded		Splicing factor U2af small subunit A
AX-94664597	1B	644195548	TRITD1Bv1G213330	644194612	644195595	983	936	discarded		Splicing factor U2af small subunit A
AX-95102830	1B	645126379	TRITD1Bv1G213640	645126320	645129256	2936	59	discarded		RING/U-box superfamily protein
AX-94817725	1B	645233710	TRITD1Bv1G213670	645132224	645312869	180645	101486	discarded		F-box protein (DUF295)
AX-94629503	1B	645246173	TRITD1Bv1G213670	645132224	645312869	180645	113949	discarded		F-box protein (DUF295)
AX-94382922	1B	645247074	TRITD1Bv1G213670	645132224	645312869	180645	114850	discarded		F-box protein (DUF295)
AX-95181599	1B	645247155	TRITD1Bv1G213670	645132224	645312869	180645	114931	Selected	HF	F-box protein (DUF295)
AX-94807857	1B	645306999	TRITD1Bv1G213670	645132224	645312869	180645	174775	Selected	HF	F-box protein (DUF295)
AX-95016154	1B	646318542	TRITD1Bv1G214420	646317774	646318967	1193	768	Selected	HF	F-box protein
AX-94759528	1B	647183783	TRITD1Bv1G214750	647183343	647185631	2288	440	discarded		ABC transporter ATP-binding protein ARB1
AX-94840083	1B	647184608	TRITD1Bv1G214750	647183343	647185631	2288	1265	discarded		ABC transporter ATP-binding protein ARB1
AX-94805215	1B	648281632	TRITD1Bv1G215150	648280193	648284330	4137	1439	discarded		RNA-binding protein Nova
AX-94545291	1B	649749326	TRITD1Bv1G215590	649749283	649754486	5203	43	discarded		Aspartic proteinase
AX-94607442	1B	649749434	TRITD1Bv1G215590	649749283	649754486	5203	151	discarded		Aspartic proteinase
AX-95022267	1B	650051643	TRITD1Bv1G215780	650050342	650051735	1393	1301	discarded		F-box/RNI-like superfamily protein
AX-94810129	1B	650051722	TRITD1Bv1G215780	650050342	650051735	1393	1380	discarded		F-box/RNI-like superfamily protein
AX-95220945	1B	650354140	TRITD1Bv1G215840	650353561	650361416	7855	579	discarded		Kinase-related protein DUF1296 G
AX-94680775	1B	656417991	TRITD1Bv1G218390	656417963	656420267	2304	28	discarded		Galactoside 2-alpha-L-fucosyltransferase
AX-94424948	1B	657735148	TRITD1Bv1G218850	657733464	657751874	18410	1684	discarded		Disease resistance protein RPM1
AX-94414200	1B	657741865	TRITD1Bv1G218850	657733464	657751874	18410	8401	Selected	HF	Disease resistance protein RPM1
AX-95242366	1B	659627710	TRITD1Bv1G219760	659627324	659628216	892	386	discarded		Chlorophyll a-b binding protein%2C chloroplastic
AX-95152014	1B	660369135	TRITD1Bv1G220180	660183144	660432198	249054	185991	discarded		Carboxypeptidase
AX-94470359	1B	660371931	TRITD1Bv1G220180	660183144	660432198	249054	188787	discarded		Carboxypeptidase
AX-94912518	1B	660869880	TRITD1Bv1G220480	660869209	660876218	7009	671	discarded		Glucan endo-1%2C3-beta-glucosidase 3
AX-94384089	1B	662305138	TRITD1Bv1G221180	662305082	662308399	3317	56	discarded		Disease resistance protein (CC-NBS-LRR class) family G
AX-94394039	1B	662306939	TRITD1Bv1G221180	662305082	662308399	3317	1857	Selected	HF	Disease resistance protein (CC-NBS-LRR class) family G
AX-94956073	1B	664161627	TRITD1Bv1G222110	664156534	664162839	6305	5093	discarded		Indole-3-acetic acid-amido synthetase GH3.3
AX-94570573	1B	664308564	TRITD1Bv1G222160	664306659	664310469	3810	1905	discarded		Extra-large G-like protein
AX-94530434	1B	665054297	TRITD1Bv1G222580	665053132	665055053	1921	1165	discarded		RNA polymerase sigma factor
AX-94856891	1B	665321180	TRITD1Bv1G222760	665320932	665326630	5698	248	discarded		intracellular protein transporter G
AX-94653479	1B	665321518	TRITD1Bv1G222760	665320932	665326630	5698	586	discarded		intracellular protein transporter G
AX-95086356	1B	667684843	TRITD1Bv1G224300	667684109	667687286	3177	734	discarded		F-box family protein
AX-94419426	1B	667684978	TRITD1Bv1G224300	667684109	667687286	3177	869	discarded		F-box family protein
AX-94892332	1B	667685406	TRITD1Bv1G224300	667684109	667687286	3177	1297	discarded		F-box family protein
AX-94435276	1B	667686854	TRITD1Bv1G224300	667684109	667687286	3177	2745	discarded		F-box family protein
AX-95001487	1B	668716317	TRITD1Bv1G224710	668715476	668718259	2783	841	Selected	HF	RNA binding protein
AX-95202607	1B	669574999	TRITD1Bv1G225130	669420564	669604687	184123	154435	discarded		Disease resistance protein (NBS-LRR class) family
AX-94528856	1B	669601281	TRITD1Bv1G225130	669420564	669604687	184123	180717	discarded		Disease resistance protein (NBS-LRR class) family
AX-95131348	1B	669601417	TRITD1Bv1G225130	669420564	669604687	184123	180853	discarded		Disease resistance protein (NBS-LRR class) family
AX-94676689	1B	669805474	TRITD1Bv1G225280	669805177	669807329	2152	297	discarded		Sigma factor sigB regulation protein rsbQ
AX-95236381	1B	669805483	TRITD1Bv1G225280	669805177	669807329	2152	306	discarded		Sigma factor sigB regulation protein rsbQ
AX-95171480	1B	670102613	TRITD1Bv1G225380	670102613	670104298	1685	0	discarded		Kinase family protein
AX-94642072	1B	670529189	TRITD1Bv1G225620	670519100	670683112	164012	10089	discarded		Disease resistance protein RPM1
AX-94801680	1B	670634136	TRITD1Bv1G225620	670519100	670683112	164012	115036	discarded		Disease resistance protein RPM1
AX-94946032	1B	671208835	TRITD1Bv1G225780	671208516	671210548	2032	319	discarded		2-aminoethanethiol dioxygenase
AX-95161372	1B	671209384	TRITD1Bv1G225780	671208516	671210548	2032	868	discarded		2-aminoethanethiol dioxygenase
AX-94669981	1B	671209396	TRITD1Bv1G225780	671208516	671210548	2032	880	discarded		2-aminoethanethiol dioxygenase
AX-94414248	1B	671559391	TRITD1Bv1G225870	671559238	671562076	2838	153	discarded		ARM repeat superfamily protein
AX-94947741	1B	672260735	TRITD1Bv1G226130	672182368	672461222	278854	78367	discarded		E3 UFM1-protein ligase-like protein G
AX-94444296	1B	672260941	TRITD1Bv1G226130	672182368	672461222	278854	78573	discarded		E3 UFM1-protein ligase-like protein G
AX-95016694	1B	672369003	TRITD1Bv1G226130	672182368	672461222	278854	186635	discarded		E3 UFM1-protein ligase-like protein G
AX-94745465	1B	672370094	TRITD1Bv1G226130	672182368	672461222	278854	187726	discarded		E3 UFM1-protein ligase-like protein G
AX-94654870	1B	672370151	TRITD1Bv1G226130	672182368	672461222	278854	187783	discarded		E3 UFM1-protein ligase-like protein G
AX-94782216	1B	672372554	TRITD1Bv1G226130	672182368	672461222	278854	190186	discarded		E3 UFM1-protein ligase-like protein G
AX-94555977	1B	672372841	TRITD1Bv1G226130	672182368	672461222	278854	190473	discarded		E3 UFM1-protein ligase-like protein G
AX-94517892	1B	672373024	TRITD1Bv1G226130	672182368	672461222	278854	190656	discarded		E3 UFM1-protein ligase-like protein G
AX-94384966	1B	672373753	TRITD1Bv1G226130	672182368	672461222	278854	191385	discarded		E3 UFM1-protein ligase-like protein G
AX-94386916	1B	672401446	TRITD1Bv1G226130	672182368	672461222	278854	219078	discarded		E3 UFM1-protein ligase-like protein G
AX-94944262	1B	672568825	TRITD1Bv1G226320	672567602	672569179	1577	1223	Selected	HF	Homeobox leucine zipper protein G
AX-94418944	1B	678273764	TRITD1Bv1G228550	678229407	678434964	205557	44357	discarded		Zinc finger protein CONSTANS
AX-94768169	1B	678290221	TRITD1Bv1G228550	678229407	678434964	205557	60814	discarded		Zinc finger protein CONSTANS
AX-95256945	1B	678290676	TRITD1Bv1G228550	678229407	678434964	205557	61269	discarded		Zinc finger protein CONSTANS
AX-94879601	1B	678429689	TRITD1Bv1G228550	678229407	678434964	205557	200282	discarded		Zinc finger protein CONSTANS
AX-94592803	1B	678430229	TRITD1Bv1G228550	678229407	678434964	205557	200822	discarded		Zinc finger protein CONSTANS
AX-94763185	1B	678430305	TRITD1Bv1G228550	678229407	678434964	205557	200898	discarded		Zinc finger protein CONSTANS
AX-94689696	1B	679784770	TRITD1Bv1G229260	679784338	679789838	5500	432	discarded		Zinc finger CCCH domain protein
AX-94411641	1B	679786084	TRITD1Bv1G229260	679784338	679789838	5500	1746	discarded		Zinc finger CCCH domain protein
AX-95116845	1B	679786134	TRITD1Bv1G229260	679784338	679789838	5500	1796	discarded		Zinc finger CCCH domain protein
AX-95173807	1B	679788512	TRITD1Bv1G229260	679784338	679789838	5500	4174	discarded		Zinc finger CCCH domain protein
AX-94959059	2A	158886	TRITD2Av1G000070	41737	610418	568681	117149	discarded		NBS-LRR resistance-like protein
AX-95229382	2A	166298	TRITD2Av1G000070	41737	610418	568681	124561	discarded		NBS-LRR resistance-like protein
AX-94642776	2A	295440	TRITD2Av1G000070	41737	610418	568681	253703	Selected	HF	NBS-LRR resistance-like protein
AX-94774063	2A	296046	TRITD2Av1G000070	41737	610418	568681	254309	discarded		NBS-LRR resistance-like protein
AX-95231808	2A	296547	TRITD2Av1G000070	41737	610418	568681	254810	discarded		NBS-LRR resistance-like protein
AX-94436011	2A	297669	TRITD2Av1G000070	41737	610418	568681	255932	Selected	HF	NBS-LRR resistance-like protein
AX-94779279	2A	728826	TRITD2Av1G000240	610443	729674	119231	118383	discarded		NBS-LRR resistance-like protein
AX-94824007	2A	728846	TRITD2Av1G000240	610443	729674	119231	118403	discarded		NBS-LRR resistance-like protein
AX-94467783	2A	981762	TRITD2Av1G000350	863175	982298	119123	118587	discarded		Urease accessory protein UreE G
AX-94569737	2A	981966	TRITD2Av1G000350	863175	982298	119123	118791	discarded		Urease accessory protein UreE G
AX-94561348	2A	2134244	TRITD2Av1G000910	2133074	2147400	14326	1170	discarded		Histone-lysine N-methyltransferase
AX-94691415	2A	2134729	TRITD2Av1G000910	2133074	2147400	14326	1655	discarded		Histone-lysine N-methyltransferase
AX-94692150	2A	2134889	TRITD2Av1G000910	2133074	2147400	14326	1815	discarded		Histone-lysine N-methyltransferase
AX-95117913	2A	2136071	TRITD2Av1G000910	2133074	2147400	14326	2997	discarded		Histone-lysine N-methyltransferase
AX-94584691	2A	2140302	TRITD2Av1G000910	2133074	2147400	14326	7228	discarded		Histone-lysine N-methyltransferase
AX-95202120	2A	2147386	TRITD2Av1G000910	2133074	2147400	14326	14312	discarded		Histone-lysine N-methyltransferase
AX-94956032	2A	4796985	TRITD2Av1G002860	4793447	4797220	3773	3538	Selected	HF	Cytochrome oxidase complex assembly protein
AX-94392906	2A	5154776	TRITD2Av1G003020	5130457	5157994	27537	24319	discarded		Receptor-kinase%2C putative
AX-94448305	2A	5529068	TRITD2Av1G003180	5400518	5531752	131234	128550	discarded		Cytochrome P450
AX-94910560	2A	5981340	TRITD2Av1G003440	5980398	5982305	1907	942	discarded		FCH domain only protein 1
AX-94896125	2A	5982069	TRITD2Av1G003440	5980398	5982305	1907	1671	discarded		FCH domain only protein 1
AX-94514957	2A	6789616	TRITD2Av1G003840	6785984	6790218	4234	3632	discarded		Protein kinase
AX-94986190	2A	6789902	TRITD2Av1G003840	6785984	6790218	4234	3918	Selected	HF	Protein kinase
AX-95131279	2A	6790199	TRITD2Av1G003840	6785984	6790218	4234	4215	discarded		Protein kinase
AX-95017992	2A	7800603	TRITD2Av1G004500	7797810	7801591	3781	2793	discarded		DNA-directed RNA polymerase subunit beta'
AX-94708947	2A	7800678	TRITD2Av1G004500	7797810	7801591	3781	2868	discarded		DNA-directed RNA polymerase subunit beta'
AX-94485036	2A	9694911	TRITD2Av1G005640	9689774	9695245	5471	5137	Selected	HF	Formamidopyrimidine-DNA glycosylase
AX-94499757	2A	9831003	TRITD2Av1G005740	9828492	9838087	9595	2511	discarded		CDT1-like protein a%2C chloroplastic
AX-95115448	2A	9837036	TRITD2Av1G005740	9828492	9838087	9595	8544	Selected	LF	CDT1-like protein a%2C chloroplastic
AX-94704779	2A	12461881	TRITD2Av1G007310	12459082	12736577	277495	2799	Selected	LF	NBS-LRR-like resistance protein
AX-95236081	2A	13726545	TRITD2Av1G007630	13725608	13728949	3341	937	Selected	LF	NBS-LRR-like resistance protein
AX-94895680	2A	13726656	TRITD2Av1G007630	13725608	13728949	3341	1048	discarded		NBS-LRR-like resistance protein
AX-94799055	2A	13726677	TRITD2Av1G007630	13725608	13728949	3341	1069	discarded		NBS-LRR-like resistance protein
AX-95216328	2A	14437519	TRITD2Av1G007820	14437327	14437614	287	192	discarded		Shikimate dehydrogenase (NADP(+)) G
AX-95224063	2A	14437607	TRITD2Av1G007820	14437327	14437614	287	280	discarded		Shikimate dehydrogenase (NADP(+)) G
AX-95098972	2A	18183088	TRITD2Av1G010320	18180884	18205286	24402	2204	discarded		Cytochrome P450
AX-94900788	2A	18183124	TRITD2Av1G010320	18180884	18205286	24402	2240	discarded		Cytochrome P450
AX-95113471	2A	23308749	TRITD2Av1G012210	23306328	23309404	3076	2421	discarded		Leucine-rich repeat receptor-like protein kinase family protein
AX-95214262	2A	23308830	TRITD2Av1G012210	23306328	23309404	3076	2502	discarded		Leucine-rich repeat receptor-like protein kinase family protein
AX-94445214	2A	23769761	TRITD2Av1G012490	23765895	23773124	7229	3866	discarded		Cation-chloride cotransporter 1
AX-95652707	2A	30912226	TRITD2Av1G016210	30909321	30915441	6120	2905	discarded		Glycerol-3-phosphate dehydrogenase
AX-94404928	2A	30915286	TRITD2Av1G016210	30909321	30915441	6120	5965	discarded		Glycerol-3-phosphate dehydrogenase
AX-95011768	2A	32199404	TRITD2Av1G017010	32198316	32204083	5767	1088	discarded		DNA/RNA helicase protein
AX-95232676	2A	32202705	TRITD2Av1G017010	32198316	32204083	5767	4389	discarded		DNA/RNA helicase protein
AX-94624429	2A	33700774	TRITD2Av1G017790	33700538	33703680	3142	236	discarded		IAA-amino acid hydrolase ILR1
AX-94803197	2A	33700832	TRITD2Av1G017790	33700538	33703680	3142	294	discarded		IAA-amino acid hydrolase ILR1
AX-94786332	2A	33701527	TRITD2Av1G017790	33700538	33703680	3142	989	discarded		IAA-amino acid hydrolase ILR1
AX-94643790	2A	34133630	TRITD2Av1G018010	34130672	34134347	3675	2958	Selected	HF	FBD-associated F-box protein
AX-94386463	2A	34134113	TRITD2Av1G018010	34130672	34134347	3675	3441	discarded		FBD-associated F-box protein
AX-95250370	2A	36292590	TRITD2Av1G019050	36289642	36293816	4174	2948	Selected	HF	Kinase interacting (KIP1-like) family protein
AX-94960802	2A	36293429	TRITD2Av1G019050	36289642	36293816	4174	3787	discarded		Kinase interacting (KIP1-like) family protein
AX-94417025	2A	37586623	TRITD2Av1G019650	37586613	37587843	1230	10	Selected	HF	Peroxidase
AX-95235236	2A	41504401	TRITD2Av1G021790	41503932	41506512	2580	469	discarded		Protein kinase family protein%2C putative%2C expressed
AX-94863725	2A	41504909	TRITD2Av1G021790	41503932	41506512	2580	977	discarded		Protein kinase family protein%2C putative%2C expressed
AX-94446915	2A	43230038	TRITD2Av1G022790	43229818	43233589	3771	220	discarded		rRNA N-glycosidase
AX-94413813	2A	47411318	TRITD2Av1G023970	47405962	47412110	6148	5356	Selected	HF	BRCT domain-containing protein
AX-94587253	2A	47891816	TRITD2Av1G024070	47880015	47894657	14642	11801	discarded		Protein kinase
AX-94614804	2A	48206397	TRITD2Av1G024270	48205703	48210902	5199	694	discarded		Dipeptidyl-peptidase%2C putative
AX-95138084	2A	48210850	TRITD2Av1G024270	48205703	48210902	5199	5147	discarded		Dipeptidyl-peptidase%2C putative
AX-94889776	2A	48924943	TRITD2Av1G024510	48919168	48926052	6884	5775	discarded		Aldehyde dehydrogenase
AX-94538132	2A	49918824	TRITD2Av1G024880	49918229	49919722	1493	595	discarded		F-box family protein
AX-94442602	2A	50559941	TRITD2Av1G025180	50558028	50563530	5502	1913	discarded		transcription factor-like protein
AX-94616756	2A	51003643	TRITD2Av1G025540	50999502	51004059	4557	4141	discarded		RINT1-like protein
AX-95094005	2A	51186236	TRITD2Av1G025660	51184074	51186758	2684	2162	Selected	HF	bZIP transcription factor (DUF630 and DUF632)
AX-95222859	2A	54236090	TRITD2Av1G027000	54235517	54240250	4733	573	discarded		Apyrase-like protein
AX-94679150	2A	58261185	TRITD2Av1G028770	58260856	58262214	1358	329	discarded		Non-specific serine/threonine protein kinase
AX-95008267	2A	58261410	TRITD2Av1G028770	58260856	58262214	1358	554	Selected	HF	Non-specific serine/threonine protein kinase
AX-94554953	2A	58807950	TRITD2Av1G029010	58801447	58871431	69984	6503	discarded		Peroxidase
AX-94663514	2A	58808127	TRITD2Av1G029010	58801447	58871431	69984	6680	discarded		Peroxidase
AX-95255103	2A	66339874	TRITD2Av1G032620	66336096	66339897	3801	3778	discarded		Xylose isomerase
AX-94984282	2A	67007203	TRITD2Av1G032730	66527574	67008487	480913	479629	discarded		Ankyrin repeat protein-like
AX-94511393	2A	67332187	TRITD2Av1G032970	67331984	67335735	3751	203	discarded		Kinase family protein
AX-94448812	2A	67334002	TRITD2Av1G032970	67331984	67335735	3751	2018	discarded		Kinase family protein
AX-94818044	2A	67334716	TRITD2Av1G032970	67331984	67335735	3751	2732	Selected	HF	Kinase family protein
AX-94731207	2A	67335205	TRITD2Av1G032970	67331984	67335735	3751	3221	discarded		Kinase family protein
AX-94714075	2A	67598973	TRITD2Av1G033100	67598486	67599394	908	487	discarded		Zinc finger CCCH domain-containing protein TE?
AX-94877462	2A	68194334	TRITD2Av1G033370	68193031	68194338	1307	1303	discarded		GDSL esterase/lipase
AX-95631158	2A	74250930	TRITD2Av1G035800	74250816	74251395	579	114	discarded		Early response to dehydration 15-like protein G
AX-94991023	2A	78312602	TRITD2Av1G037220	78310053	78312851	2798	2549	discarded		NHL repeat-containing protein
AX-95116848	2A	78905204	TRITD2Av1G037590	78902287	78917818	15531	2917	Selected	HF	transducin family protein / WD-40 repeat family protein
AX-94746210	2A	79617572	TRITD2Av1G037770	79616881	79620729	3848	691	Selected	HF	Carboxypeptidase
AX-94382888	2A	80149587	TRITD2Av1G038010	80146893	80156051	9158	2694	Selected	HF	glycerol-3-phosphate acyltransferase 3 G
AX-94892146	2A	80904539	TRITD2Av1G038210	80903029	80915960	12931	1510	discarded		Tudor/PWWP/MBT domain-containing protein G
AX-94522721	2A	80909724	TRITD2Av1G038210	80903029	80915960	12931	6695	discarded		Tudor/PWWP/MBT domain-containing protein G
AX-94488144	2A	80910077	TRITD2Av1G038210	80903029	80915960	12931	7048	discarded		Tudor/PWWP/MBT domain-containing protein G
AX-94597672	2A	80910354	TRITD2Av1G038210	80903029	80915960	12931	7325	Selected	HF	Tudor/PWWP/MBT domain-containing protein G
AX-95630375	2A	86161841	TRITD2Av1G039940	86154728	86212936	58208	7113	Selected	HF	zinc transporter-like protein
AX-94722953	2A	87817207	TRITD2Av1G040470	87808298	87817648	9350	8909	discarded		RNA binding protein
AX-94519528	2A	88643278	TRITD2Av1G040890	88642795	88646905	4110	483	Selected	HF	Stomatal closure-related actin-binding protein 1
AX-94742835	2A	88921211	TRITD2Av1G041060	88919604	88921940	2336	1607	discarded		Transcription elongation factor-related family protein
AX-94731846	2A	88921491	TRITD2Av1G041060	88919604	88921940	2336	1887	Selected	HF	Transcription elongation factor-related family protein
AX-94915464	2A	94956586	TRITD2Av1G043500	94953246	94961150	7904	3340	discarded		Leucine--tRNA ligase
AX-95633318	2A	96416500	TRITD2Av1G044130	96416011	96671631	255620	489	discarded		U
AX-94875904	2A	96969988	TRITD2Av1G044270	96966603	96970001	3398	3385	Selected	HF	Pyruvate dehydrogenase kinase%2C mitochondrial
AX-95097725	2A	99049617	TRITD2Av1G044880	99048289	99050109	1820	1328	discarded		tRNA pseudouridine synthase B
AX-94533050	2A	100449014	TRITD2Av1G045490	100447672	100449395	1723	1342	Selected	LF	F-box protein family-like
AX-94813153	2A	100449389	TRITD2Av1G045490	100447672	100449395	1723	1717	discarded		F-box protein family-like
AX-94959928	2A	101604530	TRITD2Av1G046120	101603725	101608742	5017	805	discarded		Kinase family protein
AX-94669822	2A	101608707	TRITD2Av1G046120	101603725	101608742	5017	4982	discarded		Kinase family protein
AX-94457943	2A	102106903	TRITD2Av1G046310	102106636	102108540	1904	267	Selected	HF	RNA-binding protein
AX-95149001	2A	103065788	TRITD2Av1G046780	103065743	103068409	2666	45	discarded		Ribonuclease
AX-94451511	2A	103177850	TRITD2Av1G046880	103175740	103178178	2438	2110	discarded		F-box domain containing protein%2C expressed TE?
AX-94574920	2A	112820691	TRITD2Av1G050630	112818845	112824511	5666	1846	discarded		Transducin/WD40 repeat protein
AX-95019596	2A	114419501	TRITD2Av1G051400	114403953	114420968	17015	15548	discarded		Calmodulin-binding transcription activator 1
AX-94867288	2A	115136585	TRITD2Av1G051740	115134616	115136656	2040	1969	Selected	HF	Alcohol dehydrogenase%2C putative
AX-94879894	2A	120331689	TRITD2Av1G053910	120328508	120332627	4119	3181	discarded		SH3 domain-containing protein
AX-94879450	2A	121243061	TRITD2Av1G054260	121239009	121246452	7443	4052	Selected	LF	Erect panicle 2 protein G
AX-94882042	2A	123414963	TRITD2Av1G055020	123414939	123416595	1656	24	discarded		Jasmonate-zim-domain protein
AX-94839969	2A	128564378	TRITD2Av1G057050	128562166	128564575	2409	2212	Selected	HF	Nuclear transcription factor Y subunit
AX-94537721	2A	133256151	TRITD2Av1G058890	133254496	133256288	1792	1655	Selected	HF	COBRA-like protein
AX-95101537	2A	136119598	TRITD2Av1G060080	136119235	136131660	12425	363	Selected	LF	Dihydroflavonol-4-reductase
AX-94382036	2A	138009029	TRITD2Av1G061030	138008360	138017468	9108	669	discarded		CsAtPR5 G
AX-95241288	2A	138678205	TRITD2Av1G061370	138675611	138678378	2767	2594	discarded		Myosin heavy chain-like protein G
AX-94436624	2A	139340594	TRITD2Av1G061630	139336834	139361158	24324	3760	discarded		S phase cyclin A-associated protein in the endoplasmic reticulum
AX-94689332	2A	139348992	TRITD2Av1G061630	139336834	139361158	24324	12158	Selected	HF	S phase cyclin A-associated protein in the endoplasmic reticulum
AX-94538589	2A	139349221	TRITD2Av1G061630	139336834	139361158	24324	12387	Selected	HF	S phase cyclin A-associated protein in the endoplasmic reticulum
AX-95138310	2A	140487147	TRITD2Av1G062130	140485202	140488307	3105	1945	discarded		WRKY transcription factor
AX-94885034	2A	141206802	TRITD2Av1G062410	141205322	141206886	1564	1480	discarded		Translation elongation factor EF1A/initiation factor IF2gamma family protein
AX-94642038	2A	141395711	TRITD2Av1G062520	141390914	141396009	5095	4797	discarded		S-acyltransferase
AX-94894712	2A	142466259	TRITD2Av1G062950	142465185	142467140	1955	1074	discarded		GH3.3
AX-94801637	2A	143046383	TRITD2Av1G063200	143046009	143053699	7690	374	discarded		RING/FYVE/PHD zinc finger-containing protein
AX-94897794	2A	145175176	TRITD2Av1G063960	145167286	145178033	10747	7890	discarded		Importin-5
AX-94907289	2A	146257274	TRITD2Av1G064330	146255434	146257452	2018	1840	discarded		Lectin receptor kinase
AX-94578936	2A	146755722	TRITD2Av1G064390	146751686	146758819	7133	4036	discarded		Pimeloyl-[acyl-carrier protein] methyl ester esterase
AX-94963733	2A	149401584	TRITD2Av1G065370	149398227	149401766	3539	3357	Selected	HF	RuvB-like helicase
AX-94483973	2A	157826059	TRITD2Av1G067920	157819548	157827777	8229	6511	Selected	HF	SUMO-activating enzyme 2
AX-94802908	2A	157827531	TRITD2Av1G067920	157819548	157827777	8229	7983	Selected	HF	SUMO-activating enzyme 2
AX-94774467	2A	163745741	TRITD2Av1G069790	163744077	163746897	2820	1664	Selected	LF	Serine/threonine-protein kinase WNK1 G
AX-94686023	2A	168326229	TRITD2Av1G071410	168313760	168337126	23366	12469	Selected	HF	Insulin-degrading enzyme%2C putative
AX-94997714	2A	169805159	TRITD2Av1G072110	169804636	169805678	1042	523	discarded		Remorin
AX-94502230	2A	170994606	TRITD2Av1G072480	170990481	170995408	4927	4125	discarded		Arginine-glutamic acid dipeptide repeats protein
AX-95206959	2A	172288916	TRITD2Av1G073110	172288205	172298402	10197	711	Selected	LF	alpha 1%2C4-glycosyltransferase family protein
AX-94383771	2A	172648949	TRITD2Av1G073230	172644405	172649734	5329	4544	Selected	LF	Exostosin family protein-like protein
AX-95192394	2A	173926599	TRITD2Av1G073690	173926134	173929788	3654	465	discarded		Protein phosphatase-2c%2C putative
AX-94995858	2A	177637973	TRITD2Av1G075290	177636326	177639179	2853	1647	discarded		gene_id=TRITD2Av1G075290
AX-94894107	2A	178136899	TRITD2Av1G075640	178112842	178138637	25795	24057	discarded		Zinc transporter 5 G
AX-95115244	2A	179446281	TRITD2Av1G076100	179446135	179450063	3928	146	discarded		Sphingosine kinase%2C putative
AX-94577367	2A	179845053	TRITD2Av1G076270	179836344	179845171	8827	8709	discarded		Myosin-related family protein
AX-94395566	2A	180952339	TRITD2Av1G076840	180950754	180952629	1875	1585	discarded		Armadillo/beta-catenin repeat family protein
AX-94452548	2A	182702790	TRITD2Av1G077230	182698261	182702906	4645	4529	discarded		3(2)%2C5-bisphosphate nucleotidase HAL2
AX-95201756	2A	183194112	TRITD2Av1G077470	183191863	183195959	4096	2249	discarded		Protein kinase-like
AX-94470145	2A	183195588	TRITD2Av1G077470	183191863	183195959	4096	3725	Selected	LF	Protein kinase-like
AX-94576131	2A	185276022	TRITD2Av1G078400	185275891	185278874	2983	131	discarded		Cytosol aminopeptidase family protein G
AX-94960755	2A	185276232	TRITD2Av1G078400	185275891	185278874	2983	341	discarded		Cytosol aminopeptidase family protein G
AX-94500562	2A	186383251	TRITD2Av1G078770	186382918	186383379	461	333	Selected	LF	Hexokinase-1
AX-94389822	2A	186383305	TRITD2Av1G078770	186382918	186383379	461	387	discarded		Hexokinase-1
AX-95187831	2A	189921491	TRITD2Av1G080050	189917964	189925297	7333	3527	discarded		Eukaryotic translation initiation factor 4G
AX-95134394	2A	189921541	TRITD2Av1G080050	189917964	189925297	7333	3577	Selected	HF	Eukaryotic translation initiation factor 4G
AX-94542501	2A	191126971	TRITD2Av1G080410	191123863	191127080	3217	3108	discarded		Plant cadmium resistance protein
AX-94395588	2A	191279521	TRITD2Av1G080470	191279494	191282022	2528	27	discarded		Mitochondrial pyruvate carrier
AX-95243607	2A	192158416	TRITD2Av1G080940	192157690	192160079	2389	726	discarded		Cellulose synthase-like protein
AX-95132994	2A	194581639	TRITD2Av1G081920	194580780	194582231	1451	859	discarded		Basic helix-loop-helix (BHLH) Transcription Factor
AX-94507869	2A	196500419	TRITD2Av1G082920	196499997	196501350	1353	422	Selected	HF	Myb/SANT-like DNA-binding domain protein
AX-95089362	2A	197190731	TRITD2Av1G083210	197189924	197191969	2045	807	discarded		Lectin receptor kinase
AX-94936102	2A	197502550	TRITD2Av1G083310	197502417	197511976	9559	133	discarded		Pentatricopeptide repeat-containing protein family
AX-94511142	2A	197511203	TRITD2Av1G083310	197502417	197511976	9559	8786	Selected	LF	Pentatricopeptide repeat-containing protein family
AX-95630313	2A	197626502	TRITD2Av1G083320	197623930	197628314	4384	2572	Selected	LF	GRAS transcription factor
AX-94525576	2A	200632941	TRITD2Av1G084490	200630923	200632964	2041	2018	discarded		Glucan endo-1%2C3-beta-glucosidase 3
AX-94836521	2A	203217465	TRITD2Av1G085850	203217200	203217919	719	265	discarded		Glutathione S-transferase
AX-95243361	2A	205511520	TRITD2Av1G086750	205511166	205513108	1942	354	discarded		Glucose-6-phosphate/phosphate translocator-like protein
AX-95179814	2A	205950643	TRITD2Av1G086870	205947754	205980356	32602	2889	Selected	LF	Pre-mRNA-processing factor 39
AX-94573225	2A	205979955	TRITD2Av1G086870	205947754	205980356	32602	32201	discarded		Pre-mRNA-processing factor 39
AX-95246147	2A	207375743	TRITD2Av1G087480	207374781	207377945	3164	962	discarded		Heat shock protein
AX-94804817	2A	209364585	TRITD2Av1G088350	209357538	209365022	7484	7047	discarded		Abnormal spindle-like microcephaly-associated protein-like protein
AX-95228444	2A	210548069	TRITD2Av1G088760	210544832	210548560	3728	3237	Selected	HF	ATP-dependent RNA helicase DeaD
AX-94513551	2A	213374172	TRITD2Av1G089830	213373971	213377321	3350	201	discarded		Protein kinase
AX-94654191	2A	214160683	TRITD2Av1G090090	214160676	214174266	13590	7	discarded		tRNA wybutosine-synthesizing protein 2/3/4 G
AX-94935782	2A	220260129	TRITD2Av1G092110	220259588	220265316	5728	541	discarded		Bromodomain-containing protein G
AX-94431053	2A	220260421	TRITD2Av1G092110	220259588	220265316	5728	833	Selected	HF	Bromodomain-containing protein G
AX-94732093	2A	220261895	TRITD2Av1G092110	220259588	220265316	5728	2307	discarded		Bromodomain-containing protein G
AX-95660659	2A	226321643	TRITD2Av1G093540	226321046	226324860	3814	597	discarded		Phosphoadenosine phosphosulfate reductase
AX-94710567	2A	226324373	TRITD2Av1G093540	226321046	226324860	3814	3327	Selected	HF	Phosphoadenosine phosphosulfate reductase
AX-95251867	2A	237507353	TRITD2Av1G096920	237503879	237518042	14163	3474	discarded		GRAM domain family protein
AX-94412686	2A	237517555	TRITD2Av1G096920	237503879	237518042	14163	13676	discarded		GRAM domain family protein
AX-95164509	2A	237517975	TRITD2Av1G096920	237503879	237518042	14163	14096	discarded		GRAM domain family protein
AX-94486539	2A	240344732	TRITD2Av1G097610	240344689	240350336	5647	43	discarded		Spindle and kinetochore-associated protein 1 like
AX-94635341	2A	240349006	TRITD2Av1G097610	240344689	240350336	5647	4317	Selected	LF	Spindle and kinetochore-associated protein 1 like
AX-95123986	2A	241819665	TRITD2Av1G097970	241819555	241828238	8683	110	discarded		Rho gtpase-activating protein
AX-94989875	2A	241819675	TRITD2Av1G097970	241819555	241828238	8683	120	discarded		Rho gtpase-activating protein
AX-94586070	2A	251244257	TRITD2Av1G100450	251231574	251246790	15216	12683	discarded		Calmodulin-binding transcription activator G
AX-95180293	2A	257342018	TRITD2Av1G101710	257340699	257349323	8624	1319	Selected	HF	RNA binding protein%2C putative
AX-94612046	2A	259568486	TRITD2Av1G102320	259566484	259596038	29554	2002	discarded		ATP-dependent DNA helicase
AX-94582236	2A	263265018	TRITD2Av1G102980	263253222	263266758	13536	11796	Selected	LF	Protein CHROMATIN REMODELING 4 G
AX-94550066	2A	266772680	TRITD2Av1G104060	266771921	266773193	1272	759	Selected	LF	26S protease regulatory subunit 6A-like protein G
AX-94615074	2A	278504433	TRITD2Av1G107020	278499063	278519708	20645	5370	discarded		Protein RETICULATA%2C chloroplastic
AX-94493757	2A	278509633	TRITD2Av1G107020	278499063	278519708	20645	10570	discarded		Protein RETICULATA%2C chloroplastic
AX-94476555	2A	280758200	TRITD2Av1G107370	280751142	280763737	12595	7058	discarded		Aminoacyl-tRNA synthetase family%2C putative%2C expressed
AX-95208070	2A	283361511	TRITD2Av1G108010	283334538	283378845	44307	26973	discarded		alpha/beta-Hydrolases superfamily protein
AX-94532079	2A	283362144	TRITD2Av1G108010	283334538	283378845	44307	27606	discarded		alpha/beta-Hydrolases superfamily protein
AX-94504240	2A	283378751	TRITD2Av1G108010	283334538	283378845	44307	44213	discarded		alpha/beta-Hydrolases superfamily protein
AX-94501432	2A	289883369	TRITD2Av1G109680	289882125	289884685	2560	1244	discarded		Histone-lysine N-methyltransferase
AX-95139707	2A	307527266	TRITD2Av1G113920	307519051	307558576	39525	8215	discarded		Endoplasmic reticulum metallopeptidase 1 G
AX-95014527	2A	308322538	TRITD2Av1G114210	308320797	308323947	3150	1741	discarded		RNA-binding protein
AX-95164656	2A	308322945	TRITD2Av1G114210	308320797	308323947	3150	2148	Selected	HF	RNA-binding protein
AX-95258535	2A	309579989	TRITD2Av1G114560	309579029	309582699	3670	960	discarded		Ankyrin repeat-containing protein
AX-94685217	2A	309580267	TRITD2Av1G114560	309579029	309582699	3670	1238	discarded		Ankyrin repeat-containing protein
AX-95073436	2A	310627302	TRITD2Av1G114800	310626089	310635757	9668	1213	discarded		TVP38/TMEM64 family membrane protein
AX-94688452	2A	315455551	TRITD2Av1G115920	315442171	315456450	14279	13380	Selected	HF	StAR-related lipid transfer protein
AX-95191599	2A	316611095	TRITD2Av1G116270	316604117	316634111	29994	6978	discarded		Folate/biopterin transporter family protein%2C expressed
AX-95630331	2A	316624033	TRITD2Av1G116270	316604117	316634111	29994	19916	Selected	LF	Folate/biopterin transporter family protein%2C expressed
AX-95204097	2A	316627351	TRITD2Av1G116270	316604117	316634111	29994	23234	discarded		Folate/biopterin transporter family protein%2C expressed
AX-94487287	2A	318757524	TRITD2Av1G117040	318754381	318760919	6538	3143	discarded		Zeta-carotene desaturase
AX-95091673	2A	322189599	TRITD2Av1G118350	322189187	322217332	28145	412	discarded		Mediator of RNA polymerase II transcription subunit 14 G
AX-94538794	2A	329695169	TRITD2Av1G121420	329653258	329701528	48270	41911	discarded		Calcium-dependent protein kinase
AX-94564776	2A	337421218	TRITD2Av1G123720	337421200	337434770	13570	18	Selected	LF	Splicing factor family protein
AX-94485356	2A	337429485	TRITD2Av1G123720	337421200	337434770	13570	8285	Selected	HF	Splicing factor family protein
AX-94702638	2A	337429637	TRITD2Av1G123720	337421200	337434770	13570	8437	discarded		Splicing factor family protein
AX-94807191	2A	337430246	TRITD2Av1G123720	337421200	337434770	13570	9046	discarded		Splicing factor family protein
AX-94479692	2A	338938462	TRITD2Av1G124160	338928358	338945825	17467	10104	discarded		Nuclear pore complex protein Nup54
AX-95113522	2A	347322645	TRITD2Av1G127130	347308133	347346817	38684	14512	discarded		Synaptotagmin-5 G
AX-94513675	2A	347663267	TRITD2Av1G127240	347659311	347673915	14604	3956	discarded		Transmembrane protein%2C putative G
AX-94418451	2A	347666494	TRITD2Av1G127240	347659311	347673915	14604	7183	discarded		Transmembrane protein%2C putative G
AX-95652842	2A	347671215	TRITD2Av1G127240	347659311	347673915	14604	11904	Selected	HF	Transmembrane protein%2C putative G
AX-94435392	2A	352618905	TRITD2Av1G129060	352609935	352630920	20985	8970	Selected	HF	RNA annealing protein YRA2
AX-95199939	2A	355497637	TRITD2Av1G130230	355497169	355500412	3243	468	discarded		Leucine-rich repeat receptor-like protein kinase family protein
AX-94459198	2A	355913549	TRITD2Av1G130400	355913039	355921188	8149	510	discarded		Ubiquitin-conjugating enzyme (E2)
AX-94591891	2A	358346067	TRITD2Av1G131010	358345195	358346267	1072	872	discarded		Oxygen-evolving enhancer protein 1
AX-94465107	2A	362656591	TRITD2Av1G132440	362648704	362656903	8199	7887	Selected	HF	Proline--tRNA ligase
AX-95134412	2A	368491964	TRITD2Av1G134220	368491940	368494467	2527	24	discarded		Fasciclin-like arabinogalactan protein
AX-95652838	2A	371791398	TRITD2Av1G135390	371788259	371791450	3191	3139	Selected	LF	RNA-binding protein
AX-94545585	2A	376223034	TRITD2Av1G136740	376222105	376224066	1961	929	discarded		Transporter
AX-94467022	2A	381699207	TRITD2Av1G138880	381699140	381700758	1618	67	Selected	LF	Basic helix-loop-helix transcription factor
AX-94627388	2A	388549509	TRITD2Av1G140890	388389641	388550527	160886	159868	discarded		GPI-anchored protein G
AX-94490564	2A	389490146	TRITD2Av1G141340	389487238	389493852	6614	2908	discarded		Serine/threonine-protein phosphatase 7 long form
AX-94750383	2A	402189766	TRITD2Av1G145830	402189254	402192047	2793	512	discarded		Leucine-rich repeat-containing protein 48 G
AX-94852639	2A	403570071	TRITD2Av1G146310	403569695	403570372	677	376	discarded		Dirigent protein
AX-94882172	2A	404479436	TRITD2Av1G146610	404478170	404480195	2025	1266	discarded		Strictosidine synthase 1 G
AX-94642443	2A	404479441	TRITD2Av1G146610	404478170	404480195	2025	1271	discarded		Strictosidine synthase 1 G
AX-94762112	2A	405933937	TRITD2Av1G147330	405933386	405939192	5806	551	discarded		Longifolia protein
AX-94970798	2A	409393980	TRITD2Av1G148430	409393971	409395441	1470	9	discarded		Eukaryotic translation initiation factor 5A
AX-95024089	2A	409883879	TRITD2Av1G148560	409881808	409886569	4761	2071	Selected	LF	zinc finger CCCH domain protein TE?
AX-95084911	2A	413302173	TRITD2Av1G149680	413301539	413305633	4094	634	discarded		Protein kinase
AX-94415697	2A	414537801	TRITD2Av1G150190	414537244	414544293	7049	557	discarded		Kinase
AX-95077947	2A	414541357	TRITD2Av1G150190	414537244	414544293	7049	4113	discarded		Kinase
AX-95196147	2A	425266090	TRITD2Av1G154250	425262823	425266964	4141	3267	discarded		Amino acid permease-like protein
AX-94909156	2A	428150611	TRITD2Av1G155020	428150444	428157328	6884	167	discarded		tRNA-dihydrouridine synthase
AX-95175232	2A	431654560	TRITD2Av1G156040	431653898	431654683	785	662	discarded		Fasciclin-like arabinogalactan protein
AX-94615328	2A	432466401	TRITD2Av1G156320	432466274	432467458	1184	127	discarded		Transcriptional adapter 1
AX-94437323	2A	433259472	TRITD2Av1G156630	433238331	433262477	24146	21141	Selected	HF	Protein root UVB sensitive 3
AX-94516270	2A	433968368	TRITD2Av1G156950	433964998	433974524	9526	3370	Selected	HF	Metal tolerance protein C4 G
AX-94532876	2A	434632826	TRITD2Av1G157130	434614912	434633985	19073	17914	discarded		Protein CLEC16A-like protein
AX-95092034	2A	439489854	TRITD2Av1G158700	439478679	439490254	11575	11175	discarded		Xylosyltransferase 1
AX-94496356	2A	441857975	TRITD2Av1G159790	441840487	441861085	20598	17488	Selected	HF	MORC family CW-type zinc finger protein 4
AX-95259523	2A	441860998	TRITD2Av1G159790	441840487	441861085	20598	20511	discarded		MORC family CW-type zinc finger protein 4
AX-95171298	2A	441991181	TRITD2Av1G159900	441987323	441991746	4423	3858	discarded		Cysteine proteinase
AX-94835985	2A	443172658	TRITD2Av1G160250	443172017	443172810	793	641	discarded		50S ribosomal protein L27
AX-94590103	2A	446215792	TRITD2Av1G161330	446202868	446215918	13050	12924	discarded		Eukaryotic aspartyl protease family protein
AX-94871451	2A	449961893	TRITD2Av1G162450	449945971	449964404	18433	15922	discarded		Bifunctional lysine-specific demethylase and histidyl-hydroxylase NO66 G
AX-95202783	2A	452719603	TRITD2Av1G163520	452718250	452721083	2833	1353	discarded		Peptidylprolyl isomerase
AX-94925667	2A	458817004	TRITD2Av1G165620	458815778	458821239	5461	1226	discarded		Eukaryotic translation initiation factor 3 subunit H
AX-94551829	2A	460204150	TRITD2Av1G166110	460201148	460205813	4665	3002	discarded		GDSL esterase/lipase
AX-94427219	2A	461917426	TRITD2Av1G166450	461913149	461917788	4639	4277	discarded		TBC1 domain family member
AX-94385078	2A	462377894	TRITD2Av1G166670	462376135	462381047	4912	1759	discarded		Sterile alpha motif (SAM) domain-containing protein
AX-95102205	2A	462951175	TRITD2Av1G166870	462938689	462955655	16966	12486	discarded		Methyltransferase-like protein 13
AX-94842946	2A	463146057	TRITD2Av1G167000	463145039	463147463	2424	1018	discarded		RPM1-interacting protein 4
AX-94404692	2A	464411947	TRITD2Av1G167590	464409849	464416015	6166	2098	discarded		Alpha/beta-Hydrolases superfamily protein
AX-94634435	2A	465066979	TRITD2Av1G167840	465066470	465068214	1744	509	discarded		SWI/SNF complex component SNF12-like protein
AX-94486393	2A	468063598	TRITD2Av1G168640	468063085	468065343	2258	513	discarded		RNA binding protein
AX-95155419	2A	469407786	TRITD2Av1G169190	469406873	469407925	1052	913	discarded		Auxin response factor G
AX-94484502	2A	471686495	TRITD2Av1G170030	471680419	471687211	6792	6076	discarded		2-oxoglutarate dehydrogenase E1 component family protein
AX-94597198	2A	471798681	TRITD2Av1G170070	471798066	471800748	2682	615	discarded		Heavy metal-associated protein
AX-95009984	2A	473485332	TRITD2Av1G170470	473481368	473485927	4559	3964	discarded		Yellow stripe-like transporter 12
AX-94823423	2A	473628518	TRITD2Av1G170660	473627707	473636461	8754	811	discarded		Dehydrogenase/reductase SDR family protein 7-like protein
AX-94861217	2A	479629623	TRITD2Av1G172360	479624569	479629765	5196	5054	discarded		Kinase family protein
AX-94831057	2A	479629631	TRITD2Av1G172360	479624569	479629765	5196	5062	discarded		Kinase family protein
AX-94654682	2A	480785108	TRITD2Av1G172840	480781668	480790521	8853	3440	Selected	HF	Phosphoribosylformylglycinamidine synthase family protein
AX-94645547	2A	485218001	TRITD2Av1G174240	485216028	485218318	2290	1973	discarded		Protein TSSC4 G
AX-94390448	2A	487074300	TRITD2Av1G174820	487072181	487078370	6189	2119	discarded		RNA-binding protein%2C putative
AX-94449608	2A	487077056	TRITD2Av1G174820	487072181	487078370	6189	4875	discarded		RNA-binding protein%2C putative
AX-94586438	2A	487399204	TRITD2Av1G174910	487398449	487401098	2649	755	discarded		Ribonucleoside-diphosphate reductase G
AX-94468683	2A	492195840	TRITD2Av1G176620	492195592	492198990	3398	248	discarded		Potassium transporter
AX-95207067	2A	492598363	TRITD2Av1G176750	492595789	492598818	3029	2574	discarded		Potassium transporter
AX-94799068	2A	493392740	TRITD2Av1G176980	493392540	493393612	1072	200	Selected	LF	SBP (S-ribonuclease-binding protein) family protein%2C putative
AX-94926331	2A	494096158	TRITD2Av1G177240	494094877	494097610	2733	1281	Selected	HF	SBP (S-ribonuclease binding protein) family protein
AX-94666174	2A	494552963	TRITD2Av1G177360	494549167	494554192	5025	3796	discarded		OTU domain-containing protein
AX-94541482	2A	495271493	TRITD2Av1G177610	495271135	495271536	401	358	discarded		serine-rich protein-like protein G
AX-95240641	2A	497051098	TRITD2Av1G178200	497048046	497051188	3142	3052	discarded		Uridylate kinase
AX-94637828	2A	498073541	TRITD2Av1G178440	498073234	498074850	1616	307	discarded		Cytochrome P450
AX-94752926	2A	498801278	TRITD2Av1G178500	498801189	498812928	11739	89	discarded		1%2C4-alpha-glucan-branching enzyme
AX-94448732	2A	500889469	TRITD2Av1G179230	500886719	500890061	3342	2750	discarded		Alpha/beta-Hydrolases superfamily protein
AX-94822501	2A	501895883	TRITD2Av1G179620	501893554	501897261	3707	2329	discarded		Cell wall invertase
AX-94942882	2A	504273891	TRITD2Av1G180490	504273383	504274262	879	508	discarded		Photosystem I subunit O
AX-94578651	2A	506262093	TRITD2Av1G181430	506259374	506263343	3969	2719	discarded		Digalactosyldiacylglycerol synthase 1%2C chloroplastic
AX-95182606	2A	509442788	TRITD2Av1G182830	509442587	509443363	776	201	discarded		DNA-directed RNA polymerase subunit beta
AX-94397387	2A	509941664	TRITD2Av1G183090	509937388	509954265	16877	4276	Selected	LF	Exocyst complex component%2C putative
AX-94543452	2A	510421897	TRITD2Av1G183370	510419727	510422670	2943	2170	discarded		Phosphatidylinositol:ceramide inositolphosphotransferase
AX-94396940	2A	518298007	TRITD2Av1G186310	518295419	518303682	8263	2588	discarded		ATP-dependent RNA helicase DeaD
AX-95256011	2A	519513111	TRITD2Av1G186780	519510871	519522789	11918	2240	discarded		Kinesin-like protein G
AX-94567005	2A	519988623	TRITD2Av1G187030	519988381	519989550	1169	242	discarded		PsbP-domain protein 1
AX-94386787	2A	521639738	TRITD2Av1G187570	521639148	521640177	1029	590	discarded		NAC domain-containing protein
AX-95095516	2A	521856672	TRITD2Av1G187690	521848326	521857352	9026	8346	discarded		protein kinase family protein
AX-94517196	2A	522201005	TRITD2Av1G187920	522200955	522202739	1784	50	Selected	LF	transmembrane protein
AX-94455100	2A	523878993	TRITD2Av1G188390	523877044	523881315	4271	1949	discarded		DDT domain-containing protein
AX-94637176	2A	524668036	TRITD2Av1G188770	524667755	524674197	6442	281	Selected	LF	Protein TIC 40%2C chloroplastic G
AX-94919834	2A	524672446	TRITD2Av1G188770	524667755	524674197	6442	4691	discarded		Protein TIC 40%2C chloroplastic G
AX-94493453	2A	530376456	TRITD2Av1G190920	530374089	530376758	2669	2367	discarded		26S proteasome non-ATPase regulatory subunit-like protein
AX-94415545	2A	530995407	TRITD2Av1G191100	530992140	530998296	6156	3267	discarded		ferric reduction oxidase 7
AX-94535320	2A	533815447	TRITD2Av1G192210	533814040	533816928	2888	1407	discarded		Peptidylprolyl isomerase
AX-94796626	2A	534272173	TRITD2Av1G192440	534270779	534274255	3476	1394	discarded		Lipoxygenase
AX-94953033	2A	544288961	TRITD2Av1G195920	544288191	544289162	971	770	discarded		glucose-6-phosphate dehydrogenase 5 G
AX-94388414	2A	545572329	TRITD2Av1G196560	545571058	545572859	1801	1271	discarded		Cytochrome c-550 G
AX-94515919	2A	547817877	TRITD2Av1G197400	547817528	547819008	1480	349	discarded		Lipoxygenase domain-containing 1
AX-94891536	2A	547989606	TRITD2Av1G197530	547988375	547990250	1875	1231	discarded		F-box family protein
AX-95101730	2A	547990174	TRITD2Av1G197530	547988375	547990250	1875	1799	discarded		F-box family protein
AX-94450786	2A	549659212	TRITD2Av1G198230	549619860	549676433	56573	39352	Selected	LF	Aldose 1-epimerase
AX-94763488	2A	549660633	TRITD2Av1G198230	549619860	549676433	56573	40773	discarded		Aldose 1-epimerase
AX-94519941	2A	549661321	TRITD2Av1G198230	549619860	549676433	56573	41461	Selected	HF	Aldose 1-epimerase
AX-94916909	2A	550067968	TRITD2Av1G198470	550063726	550069818	6092	4242	Selected	LF	ABC transporter ATP-binding protein
AX-95112704	2A	550841046	TRITD2Av1G198830	550839566	550841081	1515	1480	discarded		Glyceraldehyde-3-phosphate dehydrogenase
AX-94651290	2A	554976001	TRITD2Av1G200240	554740000	554976883	236883	236001	Selected	LF	myosin-binding protein (Protein of unknown function%2C DUF593)
AX-94764260	2A	554976734	TRITD2Av1G200240	554740000	554976883	236883	236734	discarded		myosin-binding protein (Protein of unknown function%2C DUF593)
AX-94561126	2A	555657643	TRITD2Av1G200400	555653750	555657879	4129	3893	discarded		UBX domain-containing protein%2C putative
AX-94498967	2A	560730741	TRITD2Av1G202260	560730300	560732536	2236	441	Selected	HF	Ras-related protein
AX-94941593	2A	560968497	TRITD2Av1G202410	560968455	560970936	2481	42	Selected	HF	Protein FATTY ACID EXPORT 1%2C chloroplastic
AX-94902101	2A	569103177	TRITD2Av1G205500	569099273	569103543	4270	3904	Selected	HF	NAC domain-containing protein
AX-94582262	2A	569103231	TRITD2Av1G205500	569099273	569103543	4270	3958	Selected	HF	NAC domain-containing protein
AX-95021241	2A	569323110	TRITD2Av1G205600	569319829	569325386	5557	3281	Selected	HF	Aldo/keto reductase family oxidoreductase
AX-94428875	2A	577686461	TRITD2Av1G208750	577686340	577688936	2596	121	discarded		DNA-directed RNA polymerase II%2C putative
AX-94929852	2A	583798486	TRITD2Av1G211290	583795860	583798836	2976	2626	discarded		Nitrate transporter 1.2
AX-94816702	2A	584129672	TRITD2Av1G211360	584129616	584130521	905	56	discarded		Chitinase
AX-95086110	2A	585251071	TRITD2Av1G211880	585249092	585251336	2244	1979	discarded		transmembrane protein%2C putative (Protein of unknown function%2C DUF642)
AX-94712003	2A	585849986	TRITD2Av1G212160	585848994	585851069	2075	992	Selected	LF	Cytochrome b561 and DOMON domain-containing protein
AX-94651266	2A	588439966	TRITD2Av1G213240	588438247	588443699	5452	1719	discarded		Hydroxycinnamoyl-CoA shikimate/quinate hydroxycinnamoyltransferase
AX-94595993	2A	590599211	TRITD2Av1G213820	590598574	590604177	5603	637	discarded		Eukaryotic translation initiation factor 4G
AX-94678161	2A	594945027	TRITD2Av1G215290	594942831	594946680	3849	2196	discarded		Nodulin-like / Major Facilitator Superfamily protein
AX-94941702	2A	595748759	TRITD2Av1G215700	595748185	595750505	2320	574	discarded		Zinc finger (C3HC4-type RING finger) family protein
AX-94710034	2A	595748990	TRITD2Av1G215700	595748185	595750505	2320	805	discarded		Zinc finger (C3HC4-type RING finger) family protein
AX-94940052	2A	598088916	TRITD2Av1G216640	598084614	598090020	5406	4302	Selected	HF	Glycosyltransferase
AX-94569403	2A	599156185	TRITD2Av1G217240	599154656	599158507	3851	1529	discarded		methyl-coenzyme M reductase II subunit gamma%2C putative (DUF3741)
AX-94940761	2A	606569761	TRITD2Av1G221150	606569618	606670793	101175	143	discarded		MYB transcription factor
AX-94511300	2A	608652859	TRITD2Av1G222010	608650489	608653924	3435	2370	discarded		Beta xylosidase
AX-94957919	2A	608653733	TRITD2Av1G222010	608650489	608653924	3435	3244	discarded		Beta xylosidase
AX-94954190	2A	610378006	TRITD2Av1G222600	610376028	610379170	3142	1978	discarded		Starch synthase%2C chloroplastic/amyloplastic
AX-94792397	2A	615674058	TRITD2Av1G224470	615672248	615682491	10243	1810	discarded		Gibberellin 2-beta-dioxygenase
AX-94390510	2A	616205524	TRITD2Av1G224680	616204827	616444961	240134	697	discarded		IAA-amino acid hydrolase ILR1%2C putative
AX-94459397	2A	617693993	TRITD2Av1G225290	617692947	617696046	3099	1046	Selected	LF	Transporter-related family protein
AX-95210390	2A	618111331	TRITD2Av1G225510	618109015	618210593	101578	2316	discarded		Phenylalanine ammonia-lyase
AX-94986125	2A	629684973	TRITD2Av1G229430	629683366	629685175	1809	1607	discarded		Protein COBRA
AX-94388449	2A	630663793	TRITD2Av1G229700	630662414	630671898	9484	1379	discarded		Formin-like protein
AX-94457792	2A	630663921	TRITD2Av1G229700	630662414	630671898	9484	1507	discarded		Formin-like protein
AX-94706612	2A	630664358	TRITD2Av1G229700	630662414	630671898	9484	1944	Selected	LF	Formin-like protein
AX-94927223	2A	631742457	TRITD2Av1G230070	631737787	631743297	5510	4670	discarded		Sphingoid long-chain bases kinase 1
AX-94895623	2A	632153584	TRITD2Av1G230340	632152927	632157101	4174	657	discarded		Transporter family protein
AX-95661975	2A	633133943	TRITD2Av1G230740	633132136	633134587	2451	1807	discarded		F-box family protein
AX-95206645	2A	634473943	TRITD2Av1G231120	634472083	634475079	2996	1860	discarded		Histone-lysine N-methyltransferase%2C H3 lysine-9 specific
AX-94646607	2A	635101452	TRITD2Av1G231240	635095713	635101913	6200	5739	discarded		Kinase family protein
AX-94403233	2A	637275197	TRITD2Av1G231850	637274602	637275403	801	595	discarded		Glycosyl hydrolase family 85 G
AX-94637067	2A	637819187	TRITD2Av1G232110	637818430	637821113	2683	757	Selected	HF	Kinase family protein
AX-94749848	2A	637821092	TRITD2Av1G232110	637818430	637821113	2683	2662	Selected	HF	Kinase family protein
AX-95245067	2A	638668189	TRITD2Av1G232400	638668001	638669830	1829	188	discarded		Pentatricopeptide repeat-containing protein
AX-94823565	2A	638668510	TRITD2Av1G232400	638668001	638669830	1829	509	discarded		Pentatricopeptide repeat-containing protein
AX-94404280	2A	643867633	TRITD2Av1G233920	643867214	643868549	1335	419	discarded		CsAtPR5 G
AX-94836731	2A	647184044	TRITD2Av1G235490	647182262	647184835	2573	1782	discarded		Subtilisin-like protease
AX-94709743	2A	652017393	TRITD2Av1G237690	652014567	652018445	3878	2826	discarded		Pseudouridine synthase
AX-94649892	2A	652408092	TRITD2Av1G237850	652389394	652408341	18947	18698	discarded		Argonaute
AX-95178106	2A	658138060	TRITD2Av1G240050	658137786	658139388	1602	274	discarded		Aquaporin
AX-94860603	2A	658138261	TRITD2Av1G240050	658137786	658139388	1602	475	discarded		Aquaporin
AX-94868825	2A	661072784	TRITD2Av1G241110	661069963	661073073	3110	2821	Selected	HF	Subtilisin-like protease
AX-94664428	2A	661072891	TRITD2Av1G241110	661069963	661073073	3110	2928	discarded		Subtilisin-like protease
AX-94495093	2A	663217122	TRITD2Av1G242170	663212092	663232815	20723	5030	discarded		BEACH domain-containing protein
AX-94772101	2A	664201530	TRITD2Av1G242680	664201305	664203227	1922	225	Selected	LF	Glycerol-3-phosphate transporter%2C putative
AX-94519744	2A	664971270	TRITD2Av1G243130	664969804	664971595	1791	1466	discarded		Pectinesterase
AX-95205428	2A	669816266	TRITD2Av1G245860	669814328	669818031	3703	1938	discarded		Zinc finger protein CONSTANS TE?
AX-94463649	2A	670643151	TRITD2Av1G246130	670642792	670647385	4593	359	Selected	LF	Argonaute family protein
AX-95255212	2A	670645194	TRITD2Av1G246130	670642792	670647385	4593	2402	discarded		Argonaute family protein
AX-95092933	2A	671467662	TRITD2Av1G246610	671462363	671469589	7226	5299	discarded		myosin heavy chain%2C embryonic smooth protein G
AX-95109622	2A	678219230	TRITD2Av1G250090	678216718	678222340	5622	2512	discarded		26S proteasome non-ATPase regulatory subunit 1
AX-94775321	2A	678220910	TRITD2Av1G250090	678216718	678222340	5622	4192	discarded		26S proteasome non-ATPase regulatory subunit 1
AX-94800291	2A	679745216	TRITD2Av1G250540	679736638	679745509	8871	8578	discarded		DNA ligase
AX-94684167	2A	680667281	TRITD2Av1G250990	680666847	680677685	10838	434	discarded		Calcium-transporting ATPase
AX-94943657	2A	680882122	TRITD2Av1G251090	680880452	680882304	1852	1670	Selected	HF	Leucine-rich repeat (LRR) family protein
AX-94876347	2A	683666382	TRITD2Av1G252320	683662792	683667736	4944	3590	discarded		Aldose 1-epimerase family protein
AX-95080776	2A	686614978	TRITD2Av1G253550	686610888	686621487	10599	4090	discarded		WD-40 repeat family protein-2 G
AX-94706684	2A	687724689	TRITD2Av1G253970	687723428	687758969	35541	1261	discarded		E3 ubiquitin-protein ligase RNF14
AX-94525393	2A	689739980	TRITD2Av1G254850	689736125	689742528	6403	3855	discarded		Translation initiation factor IF-2 G
AX-94653560	2A	689740785	TRITD2Av1G254850	689736125	689742528	6403	4660	discarded		Translation initiation factor IF-2 G
AX-94829293	2A	693281818	TRITD2Av1G256020	693279606	693282656	3050	2212	Selected	LF	Low-density receptor-like protein G
AX-94509567	2A	693840926	TRITD2Av1G256150	693840904	693842136	1232	22	discarded		Heavy metal-associated protein
AX-95151522	2A	694316859	TRITD2Av1G256280	694262793	694319494	56701	54066	discarded		ATP-dependent caseinolytic protease/crotonase family protein G
AX-94684421	2A	695410668	TRITD2Av1G256550	695410255	695417877	7622	413	Selected	HF	Multidrug resistance protein ABC transporter family
AX-94575756	2A	695414788	TRITD2Av1G256550	695410255	695417877	7622	4533	discarded		Multidrug resistance protein ABC transporter family
AX-95178960	2A	695414860	TRITD2Av1G256550	695410255	695417877	7622	4605	discarded		Multidrug resistance protein ABC transporter family
AX-94926021	2A	695416132	TRITD2Av1G256550	695410255	695417877	7622	5877	discarded		Multidrug resistance protein ABC transporter family
AX-94986596	2A	695416200	TRITD2Av1G256550	695410255	695417877	7622	5945	discarded		Multidrug resistance protein ABC transporter family
AX-94619928	2A	695677348	TRITD2Av1G256750	695675799	695678146	2347	1549	Selected	HF	P-loop containing nucleoside triphosphate hydrolases superfamily protein G
AX-94484374	2A	697790078	TRITD2Av1G257760	697789993	697790466	473	85	discarded		senescence-associated family protein (DUF581)
AX-94520763	2A	699315144	TRITD2Av1G258330	699314031	699316274	2243	1113	discarded		Protein phosphatase 2c%2C putative
AX-95004740	2A	699745977	TRITD2Av1G258530	699744216	699746001	1785	1761	discarded		MYB-related transcription factor
AX-94720468	2A	699951181	TRITD2Av1G258700	699948894	699951425	2531	2287	discarded		SET domain-containing protein G
AX-94680266	2A	701094287	TRITD2Av1G259300	700993928	701095372	101444	100359	discarded		Germin-like protein
AX-95008732	2A	701904327	TRITD2Av1G259820	701903571	701904809	1238	756	discarded		Basic helix-loop-helix transcription factor
AX-94614478	2A	702524921	TRITD2Av1G260130	702524788	702525712	924	133	discarded		F-box/kelch-repeat protein
AX-95145888	2A	703385710	TRITD2Av1G260380	703383898	703387420	3522	1812	discarded		F-box/WD-40 repeat-containing protein
AX-94884026	2A	703385793	TRITD2Av1G260380	703383898	703387420	3522	1895	discarded		F-box/WD-40 repeat-containing protein
AX-95184610	2A	703385905	TRITD2Av1G260380	703383898	703387420	3522	2007	discarded		F-box/WD-40 repeat-containing protein
AX-94873095	2A	703386430	TRITD2Av1G260380	703383898	703387420	3522	2532	discarded		F-box/WD-40 repeat-containing protein
AX-95629290	2A	703386434	TRITD2Av1G260380	703383898	703387420	3522	2536	discarded		F-box/WD-40 repeat-containing protein
AX-95132948	2A	704538219	TRITD2Av1G260790	704410507	704544218	133711	127712	discarded		Disease resistance protein (NBS-LRR class) family
AX-95149329	2A	706910296	TRITD2Av1G261510	706909992	706916314	6322	304	Selected	HF	Pectin lyase-like superfamily protein
AX-94552653	2A	706915995	TRITD2Av1G261510	706909992	706916314	6322	6003	discarded		Pectin lyase-like superfamily protein
AX-94811940	2A	709487535	TRITD2Av1G262980	709487305	709489152	1847	230	discarded		Apolipoprotein D
AX-94941828	2A	711402091	TRITD2Av1G264070	711387556	711402255	14699	14535	discarded		Linalool synthase%2C chloroplastic
AX-95014431	2A	711645159	TRITD2Av1G264310	711642015	711646221	4206	3144	discarded		Phosphatidylinositol-4-phosphate 5-kinase family protein
AX-94678513	2A	711974038	TRITD2Av1G264440	711973477	711977447	3970	561	discarded		Peroxisome biogenesis protein 22 G
AX-95078356	2A	714957242	TRITD2Av1G265130	714955578	714959797	4219	1664	discarded		Phosphoglucomutase/phosphomannomutase family protein G
AX-94574950	2A	714957247	TRITD2Av1G265130	714955578	714959797	4219	1669	discarded		Phosphoglucomutase/phosphomannomutase family protein G
AX-94479484	2A	717089995	TRITD2Av1G266020	717089510	717090134	624	485	discarded		Pollen Ole e 1 allergen and extensin family protein%2C putative G
AX-94815821	2A	718810811	TRITD2Av1G266650	718810364	718810882	518	447	discarded		Pectinesterase inhibitor
AX-94437570	2A	720661685	TRITD2Av1G267740	720660938	720662106	1168	747	discarded		WRKY transcription factor
AX-95208612	2A	720662073	TRITD2Av1G267740	720660938	720662106	1168	1135	discarded		WRKY transcription factor
AX-94734648	2A	720823524	TRITD2Av1G267810	720814182	720823531	9349	9342	discarded		Adenosylhomocysteinase
AX-94871509	2A	721124795	TRITD2Av1G268140	721124728	721125681	953	67	discarded		Protein transport SEC13-like protein
AX-94641362	2A	721125466	TRITD2Av1G268140	721124728	721125681	953	738	Selected	HF	Protein transport SEC13-like protein
AX-94420291	2A	723210472	TRITD2Av1G269090	723209315	723211313	1998	1157	discarded		Flavanone 3-hydroxylase
AX-95117842	2A	725865050	TRITD2Av1G270510	725853127	725865496	12369	11923	discarded		Protein kinase
AX-94459685	2A	726692302	TRITD2Av1G270950	726690751	726700103	9352	1551	discarded		Protein phosphatase 2C
AX-94916918	2A	726694640	TRITD2Av1G270950	726690751	726700103	9352	3889	discarded		Protein phosphatase 2C
AX-94854911	2A	726694732	TRITD2Av1G270950	726690751	726700103	9352	3981	discarded		Protein phosphatase 2C
AX-95204106	2A	728587736	TRITD2Av1G271700	728583689	728589521	5832	4047	discarded		Plasma membrane ATPase
AX-95001849	2A	728588020	TRITD2Av1G271700	728583689	728589521	5832	4331	discarded		Plasma membrane ATPase
AX-94980792	2A	728588610	TRITD2Av1G271700	728583689	728589521	5832	4921	discarded		Plasma membrane ATPase
AX-94421971	2A	731554314	TRITD2Av1G273270	731554181	731565359	11178	133	discarded		Lipoate-protein ligase A G
AX-94585454	2A	731723317	TRITD2Av1G273370	731720931	731724493	3562	2386	Selected	LF	Skp1%2C putative
AX-94720274	2A	731723686	TRITD2Av1G273370	731720931	731724493	3562	2755	discarded		Skp1%2C putative
AX-94548128	2A	731724229	TRITD2Av1G273370	731720931	731724493	3562	3298	discarded		Skp1%2C putative
AX-94393140	2A	732570828	TRITD2Av1G274120	732570183	732571695	1512	645	discarded		Kinase%2C putative
AX-95232752	2A	734063690	TRITD2Av1G274820	734061071	734064372	3301	2619	Selected	HF	Cysteine protease
AX-94648711	2A	734655140	TRITD2Av1G275170	734654914	734656140	1226	226	discarded		DNA topoisomerase 2
AX-94681458	2A	736894720	TRITD2Av1G276590	736893505	736895359	1854	1215	discarded		Short chain dehydrogenase/reductase
AX-94841824	2A	737689658	TRITD2Av1G276880	737688537	737696940	8403	1121	Selected	LF	Chloride channel protein
AX-95258251	2A	738209077	TRITD2Av1G276970	738207310	738211301	3991	1767	discarded		Alpha/beta hydrolase
AX-94632442	2A	738666371	TRITD2Av1G277130	738665796	738668416	2620	575	discarded		CsAtPR5 G
AX-94786006	2A	739924480	TRITD2Av1G277950	739924340	739928470	4130	140	discarded		3-oxoacyl-[acyl-carrier-protein] synthase 3
AX-94962495	2A	739924756	TRITD2Av1G277950	739924340	739928470	4130	416	discarded		3-oxoacyl-[acyl-carrier-protein] synthase 3
AX-94728049	2A	739926547	TRITD2Av1G277950	739924340	739928470	4130	2207	discarded		3-oxoacyl-[acyl-carrier-protein] synthase 3
AX-94510910	2A	741352828	TRITD2Av1G278350	741351631	741353674	2043	1197	discarded		RNA binding protein
AX-94457577	2A	741353270	TRITD2Av1G278350	741351631	741353674	2043	1639	discarded		RNA binding protein
AX-94805519	2A	741353300	TRITD2Av1G278350	741351631	741353674	2043	1669	discarded		RNA binding protein
AX-94902157	2A	741540530	TRITD2Av1G278420	741540303	741540641	338	227	discarded		Atypical kinase COQ8B%2C mitochondrial G
AX-95010361	2A	741540536	TRITD2Av1G278420	741540303	741540641	338	233	discarded		Atypical kinase COQ8B%2C mitochondrial G
AX-94853678	2A	742174756	TRITD2Av1G278880	742173675	742176728	3053	1081	discarded		Pentatricopeptide repeat-containing protein
AX-94516271	2A	743504012	TRITD2Av1G279380	743502992	743504134	1142	1020	discarded		Mitochondrial transcription termination factor family protein
AX-94384278	2A	745750395	TRITD2Av1G280650	745750377	745753848	3471	18	discarded		Diacylglycerol kinase
AX-95633336	2A	745750460	TRITD2Av1G280650	745750377	745753848	3471	83	discarded		Diacylglycerol kinase
AX-94993793	2A	747850647	TRITD2Av1G281660	747850469	747852040	1571	178	discarded		Serine/threonine-protein kinase
AX-94903968	2A	750933157	TRITD2Av1G283350	750931891	750934193	2302	1266	discarded		kinesin-like protein
AX-95215539	2A	751161943	TRITD2Av1G283620	751161863	751164262	2399	80	discarded		Serine/threonine-protein kinase
AX-94483464	2A	752580017	TRITD2Av1G284410	752579043	752583516	4473	974	Selected	HF	Amine oxidase family protein
AX-95128366	2A	752582955	TRITD2Av1G284410	752579043	752583516	4473	3912	discarded		Amine oxidase family protein
AX-94852115	2A	753233494	TRITD2Av1G284750	753230539	753233754	3215	2955	discarded		Alpha-glucosidase
AX-95071320	2A	756809914	TRITD2Av1G286540	756809781	756811400	1619	133	discarded		Pentatricopeptide repeat-containing protein
AX-94604164	2A	756810230	TRITD2Av1G286540	756809781	756811400	1619	449	discarded		Pentatricopeptide repeat-containing protein
AX-94381971	2A	756810260	TRITD2Av1G286540	756809781	756811400	1619	479	Selected	HF	Pentatricopeptide repeat-containing protein
AX-94437015	2A	756810287	TRITD2Av1G286540	756809781	756811400	1619	506	Selected	HF	Pentatricopeptide repeat-containing protein
AX-95253935	2A	760162500	TRITD2Av1G288200	760162372	760163593	1221	128	discarded		E3 ubiquitin-protein ligase
AX-94383052	2A	760162755	TRITD2Av1G288200	760162372	760163593	1221	383	Selected	HF	E3 ubiquitin-protein ligase
AX-94979817	2A	760268267	TRITD2Av1G288250	760242025	760311903	69878	26242	discarded		Beta-fructofuranosidase (Invertase) G
AX-95244081	2A	760268376	TRITD2Av1G288250	760242025	760311903	69878	26351	discarded		Beta-fructofuranosidase (Invertase) G
AX-94927544	2A	760268695	TRITD2Av1G288250	760242025	760311903	69878	26670	discarded		Beta-fructofuranosidase (Invertase) G
AX-95021962	2A	760269307	TRITD2Av1G288250	760242025	760311903	69878	27282	discarded		Beta-fructofuranosidase (Invertase) G
AX-94522643	2A	761133799	TRITD2Av1G288650	761108563	761150828	42265	25236	discarded		RING finger protein
AX-94857378	2A	761818070	TRITD2Av1G288960	761817290	761821653	4363	780	discarded		Choline transporter-related family protein
AX-95141926	2A	762276850	TRITD2Av1G289160	762274649	762276876	2227	2201	discarded		Phosphomannomutase
AX-94723915	2A	762502749	TRITD2Av1G289260	762495971	762502790	6819	6778	discarded		ATP-binding ABC transporter
AX-95007438	2A	762896341	TRITD2Av1G289460	762895045	762898544	3499	1296	discarded		Receptor-like protein kinase-like protein
AX-95089775	2A	763354381	TRITD2Av1G289660	763353959	763356916	2957	422	discarded		1D-myo-inositol 2-acetamido-2-deoxy-alpha-D-glucopyranoside deacetylase
AX-94644597	2A	763354400	TRITD2Av1G289660	763353959	763356916	2957	441	discarded		1D-myo-inositol 2-acetamido-2-deoxy-alpha-D-glucopyranoside deacetylase
AX-95073654	2A	764377198	TRITD2Av1G290260	764375590	764377646	2056	1608	discarded		AT hook motif DNA-binding family protein%2C putative
AX-94654446	2A	764508764	TRITD2Av1G290350	764508676	764509035	359	88	discarded		Oxidoreductase/ transition metal ion binding protein G
AX-95096904	2A	765112954	TRITD2Av1G290520	765112803	765114511	1708	151	discarded		Acetyl-coenzyme A synthetase
AX-94901178	2A	766666602	TRITD2Av1G291390	766666577	766666963	386	25	discarded		Cysteine proteinase inhibitor
AX-94861179	2A	766666604	TRITD2Av1G291390	766666577	766666963	386	27	discarded		Cysteine proteinase inhibitor
AX-95236284	2A	766963405	TRITD2Av1G291400	766685984	766963492	277508	277421	discarded		Cysteine proteinase inhibitor
AX-94811242	2A	766963410	TRITD2Av1G291400	766685984	766963492	277508	277426	discarded		Cysteine proteinase inhibitor
AX-95015689	2A	766963444	TRITD2Av1G291400	766685984	766963492	277508	277460	discarded		Cysteine proteinase inhibitor
AX-94823535	2A	767113522	TRITD2Av1G291440	767024326	767114107	89781	89196	Selected	HF	Glutathione S-transferase
AX-95174315	2A	768202106	TRITD2Av1G291890	768199927	768202707	2780	2179	discarded		Chaperone protein DnaJ
AX-94770677	2A	768202156	TRITD2Av1G291890	768199927	768202707	2780	2229	discarded		Chaperone protein DnaJ
AX-94485190	2A	769079990	TRITD2Av1G292540	769079512	769081445	1933	478	discarded		Tubby-like F-box protein
AX-94405846	2A	769081419	TRITD2Av1G292540	769079512	769081445	1933	1907	discarded		Tubby-like F-box protein
AX-94849419	2A	770663255	TRITD2Av1G293740	770663172	770665478	2306	83	discarded		C2H2-like zinc finger protein TE?
AX-94662367	2A	772827237	TRITD2Av1G294720	772793854	772827289	33435	33383	discarded		NAC domain-containing protein%2C putative
AX-95211476	2A	774192495	TRITD2Av1G295280	774190863	774192790	1927	1632	discarded		Galactoside 2-alpha-L-fucosyltransferase
AX-94910470	2A	774525312	TRITD2Av1G295430	774514921	774525671	10750	10391	Selected	HF	Importin beta 1
AX-94971228	2B	546041	TRITD2Bv1G000360	545748	547288	1540	293	discarded		Receptor-like protein kinase
AX-94606966	2B	1342657	TRITD2Bv1G001000	1341694	1344094	2400	963	discarded		Ethylene receptor
AX-95635011	2B	1343189	TRITD2Bv1G001000	1341694	1344094	2400	1495	discarded		Ethylene receptor
AX-95139144	2B	4147782	TRITD2Bv1G002240	4135846	4148300	12454	11936	discarded		Terpene synthase
AX-94514951	2B	7353532	TRITD2Bv1G003580	7133437	7385124	251687	220095	discarded		protein kinase family protein
AX-94512093	2B	7382417	TRITD2Bv1G003580	7133437	7385124	251687	248980	discarded		protein kinase family protein
AX-94517130	2B	12338053	TRITD2Bv1G006020	12125864	12370495	244631	212189	discarded		Glycosyltransferase
AX-94579143	2B	12369617	TRITD2Bv1G006020	12125864	12370495	244631	243753	discarded		Glycosyltransferase
AX-94988794	2B	13011817	TRITD2Bv1G006510	13011439	13015688	4249	378	discarded		E3 ubiquitin ligase BIG BROTHER-related protein G
AX-94593885	2B	13012723	TRITD2Bv1G006510	13011439	13015688	4249	1284	Selected	HF	E3 ubiquitin ligase BIG BROTHER-related protein G
AX-94659413	2B	13014030	TRITD2Bv1G006510	13011439	13015688	4249	2591	discarded		E3 ubiquitin ligase BIG BROTHER-related protein G
AX-94571275	2B	13768199	TRITD2Bv1G006700	13761882	13768700	6818	6317	Selected	LF	Cytochrome P450
AX-94960714	2B	13914982	TRITD2Bv1G006790	13913841	13916411	2570	1141	discarded		Cytochrome P450
AX-94540617	2B	15053616	TRITD2Bv1G007240	15053487	15080119	26632	129	Selected	HF	Ubiquitin-conjugating enzyme E2
AX-94739929	2B	15709199	TRITD2Bv1G007390	15630524	15806566	176042	78675	discarded		receptor kinase 1
AX-95012573	2B	15711300	TRITD2Bv1G007390	15630524	15806566	176042	80776	discarded		receptor kinase 1
AX-94800378	2B	15711445	TRITD2Bv1G007390	15630524	15806566	176042	80921	discarded		receptor kinase 1
AX-94956282	2B	15712103	TRITD2Bv1G007390	15630524	15806566	176042	81579	discarded		receptor kinase 1
AX-94908163	2B	15713300	TRITD2Bv1G007390	15630524	15806566	176042	82776	discarded		receptor kinase 1
AX-94997319	2B	15713303	TRITD2Bv1G007390	15630524	15806566	176042	82779	discarded		receptor kinase 1
AX-94927177	2B	15713475	TRITD2Bv1G007390	15630524	15806566	176042	82951	discarded		receptor kinase 1
AX-94621926	2B	15806271	TRITD2Bv1G007390	15630524	15806566	176042	175747	discarded		receptor kinase 1
AX-94944653	2B	15806344	TRITD2Bv1G007390	15630524	15806566	176042	175820	discarded		receptor kinase 1
AX-94405643	2B	16500961	TRITD2Bv1G007740	16241366	16652146	410780	259595	discarded		Cytochrome P450
AX-94645643	2B	16500982	TRITD2Bv1G007740	16241366	16652146	410780	259616	discarded		Cytochrome P450
AX-94929616	2B	16965467	TRITD2Bv1G008170	16952617	16968795	16178	12850	discarded		Glycine-rich protein G
AX-94494104	2B	18336184	TRITD2Bv1G008670	18335251	18403927	68676	933	discarded		Glycosyltransferase G
AX-94850926	2B	18336470	TRITD2Bv1G008670	18335251	18403927	68676	1219	discarded		Glycosyltransferase G
AX-94761340	2B	18403509	TRITD2Bv1G008670	18335251	18403927	68676	68258	discarded		Glycosyltransferase G
AX-94782784	2B	19204388	TRITD2Bv1G009180	19202927	19205755	2828	1461	discarded		Disease resistance protein (TIR-NBS-LRR class) family
AX-94783770	2B	21589162	TRITD2Bv1G010030	21587671	21591163	3492	1491	discarded		NBS-LRR-like resistance protein
AX-95218398	2B	21985259	TRITD2Bv1G010130	21983992	21987186	3194	1267	discarded		Disease resistance protein
AX-95227407	2B	23312769	TRITD2Bv1G010750	23306623	23314026	7403	6146	discarded		Carboxymethylenebutenolidase 1
AX-94572300	2B	23313878	TRITD2Bv1G010750	23306623	23314026	7403	7255	discarded		Carboxymethylenebutenolidase 1
AX-94869413	2B	24042989	TRITD2Bv1G011380	24042087	24047060	4973	902	discarded		3-ketoacyl-CoA thiolase
AX-95239876	2B	24313684	TRITD2Bv1G011500	24308557	24317655	9098	5127	discarded		Cytochrome P450-like protein
AX-94490570	2B	24313759	TRITD2Bv1G011500	24308557	24317655	9098	5202	discarded		Cytochrome P450-like protein
AX-95251312	2B	25049770	TRITD2Bv1G012010	25049738	25050259	521	32	discarded		Actin-related protein 4A G
AX-94860041	2B	25049872	TRITD2Bv1G012010	25049738	25050259	521	134	discarded		Actin-related protein 4A G
AX-94679104	2B	25372435	TRITD2Bv1G012250	25369694	25373006	3312	2741	discarded		Glycosyltransferase
AX-95140926	2B	25372815	TRITD2Bv1G012250	25369694	25373006	3312	3121	discarded		Glycosyltransferase
AX-94960300	2B	25926108	TRITD2Bv1G012550	25924964	25927459	2495	1144	discarded		Transmembrane protein 115
AX-94541515	2B	25927070	TRITD2Bv1G012550	25924964	25927459	2495	2106	discarded		Transmembrane protein 115
AX-94547727	2B	27359538	TRITD2Bv1G013360	27359467	27360390	923	71	discarded		WRKY transcription factor%2C putative
AX-94508024	2B	28508829	TRITD2Bv1G013880	28302786	28511508	208722	206043	discarded		NBS-LRR disease resistance protein%2C putative%2C expressed
AX-94852865	2B	29560101	TRITD2Bv1G014330	29560029	29560268	239	72	Selected	LF	Protein kinase superfamily protein G
AX-94952546	2B	29705690	TRITD2Bv1G014390	29705322	29707727	2405	368	discarded		60 kDa chaperonin
AX-94849785	2B	29705705	TRITD2Bv1G014390	29705322	29707727	2405	383	Selected	LF	60 kDa chaperonin
AX-94856367	2B	29706068	TRITD2Bv1G014390	29705322	29707727	2405	746	Selected	LF	60 kDa chaperonin
AX-94794106	2B	29706409	TRITD2Bv1G014390	29705322	29707727	2405	1087	discarded		60 kDa chaperonin
AX-94966965	2B	29706795	TRITD2Bv1G014390	29705322	29707727	2405	1473	Selected	HF	60 kDa chaperonin
AX-95128254	2B	29706807	TRITD2Bv1G014390	29705322	29707727	2405	1485	discarded		60 kDa chaperonin
AX-94922941	2B	29706984	TRITD2Bv1G014390	29705322	29707727	2405	1662	discarded		60 kDa chaperonin
AX-95215205	2B	29707047	TRITD2Bv1G014390	29705322	29707727	2405	1725	Selected	HF	60 kDa chaperonin
AX-94985425	2B	29861206	TRITD2Bv1G014430	29859330	29861767	2437	1876	discarded		gene_id=TRITD2Bv1G014430
AX-94828960	2B	31219658	TRITD2Bv1G015010	31215506	31221268	5762	4152	discarded		Amino acid transporter%2C putative
AX-94694632	2B	31219983	TRITD2Bv1G015010	31215506	31221268	5762	4477	discarded		Amino acid transporter%2C putative
AX-94432186	2B	31655639	TRITD2Bv1G015220	31654107	31655656	1549	1532	discarded		Assembly factor CBP4 G
AX-94449117	2B	32479900	TRITD2Bv1G015470	32465784	32498332	32548	14116	discarded		receptor kinase 1
AX-94911620	2B	32916051	TRITD2Bv1G015590	32914823	32916255	1432	1228	discarded		Caffeic acid-O-methyltransferase
AX-94761296	2B	32916164	TRITD2Bv1G015590	32914823	32916255	1432	1341	discarded		Caffeic acid-O-methyltransferase
AX-94812372	2B	33368351	TRITD2Bv1G015850	33368221	33370671	2450	130	discarded		Serine/threonine-protein kinase
AX-94940971	2B	33368404	TRITD2Bv1G015850	33368221	33370671	2450	183	discarded		Serine/threonine-protein kinase
AX-94907113	2B	33368454	TRITD2Bv1G015850	33368221	33370671	2450	233	discarded		Serine/threonine-protein kinase
AX-94908928	2B	33368552	TRITD2Bv1G015850	33368221	33370671	2450	331	discarded		Serine/threonine-protein kinase
AX-95151743	2B	33369188	TRITD2Bv1G015850	33368221	33370671	2450	967	discarded		Serine/threonine-protein kinase
AX-94507194	2B	34740141	TRITD2Bv1G016340	34734372	34742797	8425	5769	discarded		ABC subfamily C transporter
AX-95126447	2B	34740894	TRITD2Bv1G016340	34734372	34742797	8425	6522	discarded		ABC subfamily C transporter
AX-94739692	2B	34741189	TRITD2Bv1G016340	34734372	34742797	8425	6817	discarded		ABC subfamily C transporter
AX-94537114	2B	37386266	TRITD2Bv1G017590	37384486	37386954	2468	1780	discarded		Disease resistance protein (NBS-LRR class) family
AX-94820926	2B	37685998	TRITD2Bv1G017870	37685157	37686296	1139	841	discarded		Calcium-dependent lipid-binding (CaLB domain) family protein
AX-94602749	2B	39653041	TRITD2Bv1G018640	39646402	39769562	123160	6639	discarded		Proline-rich protein%2C putative%2C expressed
AX-94530081	2B	40763649	TRITD2Bv1G019100	40763139	40768156	5017	510	discarded		Prostaglandin E synthase 2
AX-94717768	2B	40768135	TRITD2Bv1G019100	40763139	40768156	5017	4996	discarded		Prostaglandin E synthase 2
AX-95181247	2B	41085252	TRITD2Bv1G019250	41079242	41088592	9350	6010	discarded		PHD finger protein
AX-95003644	2B	41085300	TRITD2Bv1G019250	41079242	41088592	9350	6058	discarded		PHD finger protein
AX-94472503	2B	41644478	TRITD2Bv1G019440	41642706	41654919	12213	1772	discarded		mRNA-capping enzyme
AX-94604134	2B	41653920	TRITD2Bv1G019440	41642706	41654919	12213	11214	discarded		mRNA-capping enzyme
AX-94943092	2B	41654756	TRITD2Bv1G019440	41642706	41654919	12213	12050	discarded		mRNA-capping enzyme
AX-94781754	2B	41654789	TRITD2Bv1G019440	41642706	41654919	12213	12083	discarded		mRNA-capping enzyme
AX-94825789	2B	42501671	TRITD2Bv1G019810	42498457	42501964	3507	3214	discarded		Ubiquitin thioesterase
AX-94792543	2B	43485243	TRITD2Bv1G020100	43484950	43488237	3287	293	discarded		Receptor-kinase%2C putative
AX-94645277	2B	43652082	TRITD2Bv1G020110	43494127	43865536	371409	157955	discarded		Receptor-kinase%2C putative
AX-94902567	2B	43654272	TRITD2Bv1G020110	43494127	43865536	371409	160145	discarded		Receptor-kinase%2C putative
AX-95142610	2B	43677696	TRITD2Bv1G020110	43494127	43865536	371409	183569	discarded		Receptor-kinase%2C putative
AX-94639155	2B	43677746	TRITD2Bv1G020110	43494127	43865536	371409	183619	discarded		Receptor-kinase%2C putative
AX-95232823	2B	43678163	TRITD2Bv1G020110	43494127	43865536	371409	184036	discarded		Receptor-kinase%2C putative
AX-94565950	2B	44264933	TRITD2Bv1G020470	44261089	44272290	11201	3844	discarded		Leucine-rich repeat receptor-like protein kinase family protein
AX-94463123	2B	45545955	TRITD2Bv1G021260	45396272	45548398	152126	149683	discarded		Phosphoglycerate mutase family protein
AX-94679955	2B	45546146	TRITD2Bv1G021260	45396272	45548398	152126	149874	discarded		Phosphoglycerate mutase family protein
AX-95099157	2B	46163816	TRITD2Bv1G021670	46163615	46167058	3443	201	discarded		Receptor-kinase%2C putative
AX-94452875	2B	46760226	TRITD2Bv1G021970	46758588	46760985	2397	1638	discarded		Receptor-like protein kinase
AX-94514671	2B	46760248	TRITD2Bv1G021970	46758588	46760985	2397	1660	discarded		Receptor-like protein kinase
AX-95111630	2B	49650435	TRITD2Bv1G023030	49648463	49651821	3358	1972	discarded		Acetyltransferase component of pyruvate dehydrogenase complex
AX-94395539	2B	52563562	TRITD2Bv1G024140	52557606	52565936	8330	5956	Selected	HF	Elongation factor 1 alpha
AX-94627716	2B	52563706	TRITD2Bv1G024140	52557606	52565936	8330	6100	discarded		Elongation factor 1 alpha
AX-95114269	2B	55903105	TRITD2Bv1G025260	55902135	55906489	4354	970	discarded		Kinase interacting (KIP1-like) family protein
AX-95115764	2B	55905580	TRITD2Bv1G025260	55902135	55906489	4354	3445	discarded		Kinase interacting (KIP1-like) family protein
AX-94669226	2B	57390350	TRITD2Bv1G025780	57275377	57390728	115351	114973	discarded		MLO-like protein
AX-95019032	2B	57588812	TRITD2Bv1G025970	57588408	57589539	1131	404	discarded		Peroxidase
AX-94791997	2B	57589249	TRITD2Bv1G025970	57588408	57589539	1131	841	discarded		Peroxidase
AX-94766564	2B	64881259	TRITD2Bv1G028250	64848357	64893064	44707	32902	discarded		Importin-11
AX-94481552	2B	64889501	TRITD2Bv1G028250	64848357	64893064	44707	41144	discarded		Importin-11
AX-94459558	2B	65424625	TRITD2Bv1G028430	65417379	65435677	18298	7246	Selected	HF	Isoflavone reductase-like protein
AX-95160459	2B	65434326	TRITD2Bv1G028430	65417379	65435677	18298	16947	discarded		Isoflavone reductase-like protein
AX-95255008	2B	65958499	TRITD2Bv1G028580	65957771	65958859	1088	728	discarded		Sulfotransferase
AX-94768203	2B	66611578	TRITD2Bv1G028870	66611027	66613524	2497	551	discarded		Protein kinase family protein%2C putative%2C expressed
AX-94812374	2B	70043206	TRITD2Bv1G029930	70043055	70046055	3000	151	discarded		ACT domain-containing protein
AX-95193345	2B	70597719	TRITD2Bv1G030140	70597450	70598673	1223	269	discarded		F-box family protein
AX-94617111	2B	72278359	TRITD2Bv1G030790	72278051	72279517	1466	308	discarded		DHHC-type zinc finger family protein
AX-94893939	2B	74242224	TRITD2Bv1G031430	74241197	74242475	1278	1027	discarded		O-methyltransferase-like protein
AX-95010687	2B	75612073	TRITD2Bv1G031900	75612007	75617896	5889	66	discarded		Leucine-rich repeat%2C ribonuclease inhibitor subtype G
AX-94437617	2B	77295477	TRITD2Bv1G032240	77294477	77295970	1493	1000	Selected	LF	F-box family protein
AX-94460743	2B	77580251	TRITD2Bv1G032330	77579882	77580880	998	369	discarded		MYB transcription factor
AX-94672144	2B	77821740	TRITD2Bv1G032420	77820139	77822121	1982	1601	discarded		Pentatricopeptide repeat-containing protein%2C putative
AX-94655347	2B	78566858	TRITD2Bv1G032690	78566094	78571512	5418	764	Selected	LF	transcription factor-like protein
AX-94885550	2B	81910709	TRITD2Bv1G034210	81909739	81911510	1771	970	discarded		Alpha/beta-hydrolase superfamily protein
AX-94526383	2B	85995447	TRITD2Bv1G035110	85995056	86000415	5359	391	discarded		Apyrase-like protein
AX-94773904	2B	88022727	TRITD2Bv1G035630	88021749	88027337	5588	978	discarded		Cellulose synthase
AX-94738120	2B	88026224	TRITD2Bv1G035630	88021749	88027337	5588	4475	discarded		Cellulose synthase
AX-94793700	2B	89506624	TRITD2Bv1G036190	89505876	89508309	2433	748	Selected	LF	Receptor-like kinase
AX-94430027	2B	89507982	TRITD2Bv1G036190	89505876	89508309	2433	2106	Selected	HF	Receptor-like kinase
AX-94593238	2B	89982093	TRITD2Bv1G036410	89980768	89982439	1671	1325	discarded		WRKY transcription factor
AX-94719492	2B	93399436	TRITD2Bv1G037750	93399200	93401380	2180	236	discarded		WEAK movement UNDER BLUE LIGHT-like protein
AX-94804330	2B	93399845	TRITD2Bv1G037750	93399200	93401380	2180	645	discarded		WEAK movement UNDER BLUE LIGHT-like protein
AX-95100194	2B	93597483	TRITD2Bv1G037800	93596315	93597685	1370	1168	discarded		Peroxidase
AX-94491066	2B	94796156	TRITD2Bv1G038160	94631122	94821412	190290	165034	Selected	HF	Peroxidase
AX-94748850	2B	94820337	TRITD2Bv1G038160	94631122	94821412	190290	189215	discarded		Peroxidase
AX-94417062	2B	95572971	TRITD2Bv1G038400	95571334	95573672	2338	1637	discarded		Ribosomal protein L19
AX-94672987	2B	96188582	TRITD2Bv1G038670	96187779	96192414	4635	803	discarded		Aspartic proteinase nepenthesin-2
AX-94480969	2B	96404799	TRITD2Bv1G038770	96403907	96407629	3722	892	Selected	HF	Pectinesterase
AX-95242359	2B	99119575	TRITD2Bv1G039760	99016629	99120119	103490	102946	discarded		Aspartic proteinase nepenthesin-1
AX-94686213	2B	100054456	TRITD2Bv1G040320	100054344	100055994	1650	112	Selected	HF	Rubber elongation factor family protein
AX-95218378	2B	100393894	TRITD2Bv1G040430	100393428	100397014	3586	466	discarded		60S ribosome subunit biogenesis protein NIP7 homolog
AX-94592813	2B	103268497	TRITD2Bv1G041500	103263822	103274526	10704	4675	discarded		Potassium transporter
AX-95629830	2B	104335708	TRITD2Bv1G041780	104332118	104335926	3808	3590	discarded		Xylose isomerase
AX-94686759	2B	104659832	TRITD2Bv1G041920	104653093	104659891	6798	6739	discarded		Ankyrin repeat protein-like
AX-95147056	2B	105160865	TRITD2Bv1G042060	105160763	105161662	899	102	discarded		Zinc finger CCCH domain-containing protein TE?
AX-94461313	2B	105309766	TRITD2Bv1G042140	105309107	105312074	2967	659	discarded		Receptor kinase
AX-94657721	2B	105439290	TRITD2Bv1G042190	105438694	105439995	1301	596	Selected	HF	GDSL esterase/lipase
AX-95097352	2B	105439775	TRITD2Bv1G042190	105438694	105439995	1301	1081	discarded		GDSL esterase/lipase
AX-94966893	2B	106952225	TRITD2Bv1G042920	106952118	106952942	824	107	discarded		tRNA-specific 2-thiouridylase MnmA G
AX-94639168	2B	106952238	TRITD2Bv1G042920	106952118	106952942	824	120	discarded		tRNA-specific 2-thiouridylase MnmA G
AX-94497996	2B	107203490	TRITD2Bv1G042960	107202793	107204929	2136	697	discarded		transmembrane protein%2C putative (DUF594)
AX-94879725	2B	107204834	TRITD2Bv1G042960	107202793	107204929	2136	2041	discarded		transmembrane protein%2C putative (DUF594)
[truncated: 5,455 more rows]

## Sheet: Table S2b
Table S2b List of annotated genes carrying polymorphic SNP markers classified by SNP type.
Annotated genes (ID)	Chr.	Number of SNP into the gene	LF SNPs linked to the annotation	HF SNPs linked to the annotation	Function
TRITD1Av1G001380	1A	1	0	1	Disease resistance protein (NBS-LRR class) family
TRITD1Av1G001700	1A	1	0	1	Transcription initiation factor TFIID subunit 6 G
TRITD1Av1G001970	1A	1	0	1	Leucine-rich repeat receptor protein kinase family protein
TRITD1Av1G002590	1A	1	1	0	Terpene synthase
TRITD1Av1G009900	1A	1	0	1	Coiled-coil domain-containing protein%2C putative
TRITD1Av1G009980	1A	1	1	0	Plant Tudor-like RNA-binding protein
TRITD1Av1G011220	1A	1	1	0	MAP kinase phosphatase
TRITD1Av1G013080	1A	1	0	1	BURP domain containing protein G
TRITD1Av1G014080	1A	3	1	2	WEB family protein%2C chloroplastic
TRITD1Av1G014160	1A	1	0	1	HSP20-like chaperones superfamily protein isoform 3
TRITD1Av1G019850	1A	1	0	1	F-box family protein
TRITD1Av1G024580	1A	1	0	1	Glutamate--cysteine ligase%2C chloroplastic
TRITD1Av1G027510	1A	1	1	0	Peroxidase
TRITD1Av1G028760	1A	1	1	0	Germin-like protein 1
TRITD1Av1G029450	1A	1	1	0	ABC transporter B family protein
TRITD1Av1G031150	1A	3	2	1	RING/U-box superfamily protein%2C putative
TRITD1Av1G033850	1A	1	1	0	E3 Ubiquitin ligase family protein
TRITD1Av1G035610	1A	1	1	0	Serine/threonine-protein phosphatase 2A regulatory subunit B
TRITD1Av1G036620	1A	1	1	0	Auxin signaling F-box 1
TRITD1Av1G036670	1A	1	1	0	ATP-dependent RNA helicase DeaD
TRITD1Av1G036690	1A	2	2	0	Soluble starch synthase gene
TRITD1Av1G037870	1A	1	1	0	Core-2/I-branching beta-1%2C6-N-acetylglucosaminyltransferase family protein
TRITD1Av1G042780	1A	1	0	1	Replication protein A 70 kDa DNA-binding subunit
TRITD1Av1G043220	1A	2	2	0	RELA/SPOT
TRITD1Av1G043470	1A	1	1	0	Dihydrolipoyl dehydrogenase
TRITD1Av1G043710	1A	1	1	0	GDSL esterase/lipase
TRITD1Av1G046190	1A	1	1	0	Disease resistance protein RPM1
TRITD1Av1G053400	1A	1	1	0	RING/U-box superfamily protein
TRITD1Av1G054830	1A	1	1	0	70 kDa heat shock protein
TRITD1Av1G056550	1A	1	1	0	Histidine phosphotransfer protein
TRITD1Av1G058060	1A	1	1	0	Leucine-rich repeat protein kinase family protein
TRITD1Av1G059260	1A	1	1	0	Peroxidase
TRITD1Av1G059880	1A	1	0	1	Zinc transporter
TRITD1Av1G060370	1A	1	1	0	alpha-1%2C2-Mannosidase
TRITD1Av1G061510	1A	1	1	0	ATP-dependent DNA helicase
TRITD1Av1G062180	1A	1	1	0	heat-inducible transcription repressor G
TRITD1Av1G063170	1A	1	1	0	Pectinesterase inhibitor
TRITD1Av1G066300	1A	1	1	0	muscle M-line assembly protein G
TRITD1Av1G067490	1A	1	1	0	Chaperone DnaK
TRITD1Av1G068120	1A	1	1	0	Zinc transporter G
TRITD1Av1G068790	1A	2	2	0	ER membrane protein complex subunit 1
TRITD1Av1G079040	1A	1	0	1	ABC1-like kinase
TRITD1Av1G084420	1A	1	1	0	Ribosomal RNA large subunit methyltransferase M G
TRITD1Av1G088150	1A	1	0	1	Midasin
TRITD1Av1G095900	1A	1	0	1	Pentatricopeptide repeat-containing protein
TRITD1Av1G096190	1A	1	0	1	Exportin-4
TRITD1Av1G096550	1A	1	0	1	Transportin-3
TRITD1Av1G101700	1A	1	0	1	Ran-binding protein in the microtubule-organising centre protein G
TRITD1Av1G107570	1A	1	1	0	Myosin
TRITD1Av1G109580	1A	1	0	1	Mediator of RNA polymerase II transcription subunit 16
TRITD1Av1G109870	1A	1	0	1	Pre-mRNA splicing factor%2C putative
TRITD1Av1G110770	1A	1	0	1	DNA ligase
TRITD1Av1G116390	1A	1	0	1	Serine carboxypeptidase S28 family protein
TRITD1Av1G120570	1A	1	0	1	Non-lysosomal glucosylceramidase
TRITD1Av1G123950	1A	1	0	1	COP9 signalosome complex subunit 1
TRITD1Av1G126070	1A	1	0	1	60S ribosomal export protein NMD3
TRITD1Av1G126850	1A	2	2	0	DnaJ-like protein
TRITD1Av1G128460	1A	2	2	0	Poly [ADP-ribose] polymerase
TRITD1Av1G133040	1A	1	0	1	Glutathione S-transferase
TRITD1Av1G134880	1A	1	0	1	Kinase family protein
TRITD1Av1G138660	1A	1	0	1	Pleckstrin homology (PH) domain-containing protein
TRITD1Av1G140590	1A	1	0	1	Kinase family protein
TRITD1Av1G144040	1A	1	1	0	Ran-binding protein 1 domain-containing
TRITD1Av1G155410	1A	1	0	1	Receptor-like kinase
TRITD1Av1G156790	1A	2	0	2	GTPase Der
TRITD1Av1G159210	1A	2	2	0	30S ribosomal protein S18
TRITD1Av1G159490	1A	1	0	1	ELKS/Rab6-interacting/CAST family protein G
TRITD1Av1G164440	1A	1	1	0	NBS-LRR-like resistance protein
TRITD1Av1G167240	1A	1	0	1	DUF630 family protein%2C putative (DUF630 and DUF632)
TRITD1Av1G172820	1A	1	0	1	Transcriptional activator DEMETER
TRITD1Av1G174830	1A	1	0	1	BEL1-like homeodomain protein
TRITD1Av1G186470	1A	1	0	1	Pectin lyase-like superfamily protein
TRITD1Av1G188160	1A	1	0	1	Udp-glucose 4%2C6-dehydratase
TRITD1Av1G190380	1A	1	0	1	Cyclic nucleotide-gated channel
TRITD1Av1G190850	1A	1	0	1	H/ACA ribonucleoprotein complex non-core subunit NAF1
TRITD1Av1G195040	1A	1	0	1	O-methyltransferase-like protein
TRITD1Av1G196050	1A	1	0	1	Haloacid dehalogenase-like hydrolase (HAD) superfamily protein
TRITD1Av1G197830	1A	1	0	1	Disease resistance protein (NBS-LRR class) family
TRITD1Av1G204760	1A	1	0	1	SWR1-complex protein 4/DNA methyltransferase 1-associated protein 1
TRITD1Av1G206070	1A	1	0	1	Transcription factor GTE1
TRITD1Av1G216930	1A	1	0	1	ATP synthase subunit beta
TRITD1Av1G219100	1A	1	1	0	Nuclear transcription factor Y subunit B
TRITD1Av1G220600	1A	1	0	1	Allergen%2C putative
TRITD1Av1G226540	1A	1	0	1	CST complex subunit TEN1-like protein
TRITD1Av1G227890	1A	1	0	1	2-aminoethanethiol dioxygenase
TRITD1Bv1G001870	1B	1	1	0	Gamma-gliadin
TRITD1Bv1G004140	1B	1	0	1	Nuclear inhibitor of protein phosphatase 1
TRITD1Bv1G005670	1B	1	0	1	TBC1 domain family member
TRITD1Bv1G006220	1B	1	1	0	Disease resistance protein (TIR-NBS-LRR class) family
TRITD1Bv1G009300	1B	1	0	1	Lecithin-cholesterol acyltransferase-like 1
TRITD1Bv1G010890	1B	1	0	1	Beta-1%2C3-galactosyltransferase-like protein
TRITD1Bv1G012090	1B	1	1	0	3-ketoacyl-CoA synthase
TRITD1Bv1G012930	1B	1	0	1	cDNA clone:J013058P10%2C full insert sequence G
TRITD1Bv1G013400	1B	2	0	2	Histone-lysine N-methyltransferase
TRITD1Bv1G014490	1B	1	0	1	MADS-box transcription factor-like protein
TRITD1Bv1G014820	1B	1	1	0	Dual specificity phosphatase
TRITD1Bv1G015710	1B	2	1	1	Potassium transporter
TRITD1Bv1G016250	1B	1	0	1	Glycine dehydrogenase (decarboxylating) G
TRITD1Bv1G017530	1B	1	0	1	Alcohol dehydrogenase%2C putative
TRITD1Bv1G018190	1B	1	1	0	WEB family protein%2C chloroplastic G
TRITD1Bv1G020730	1B	1	1	0	Disease resistance protein RPM1
TRITD1Bv1G022350	1B	1	1	0	Interactor of constitutive active ROPs 2%2C chloroplastic G
TRITD1Bv1G022920	1B	1	1	0	Protease inhibitor/seed storage/lipid transfer protein family protein
TRITD1Bv1G023390	1B	1	1	0	Glycosyltransferases
TRITD1Bv1G026890	1B	2	2	0	Nuclear receptor corepressor 1
TRITD1Bv1G030900	1B	1	1	0	WRKY transcription factor
TRITD1Bv1G033540	1B	1	1	0	Peroxidase
TRITD1Bv1G033820	1B	1	1	0	Ankyrin repeat-containing protein
TRITD1Bv1G034090	1B	2	2	0	Dentin sialophosphoprotein-related%2C putative isoform 1 G
TRITD1Bv1G034850	1B	1	1	0	Glucose-6-phosphate/phosphate translocator-related
TRITD1Bv1G038560	1B	5	5	0	ABC transporter B family protein
TRITD1Bv1G039500	1B	1	1	0	MYB transcription factor
TRITD1Bv1G039890	1B	2	1	1	Dehydrogenase
TRITD1Bv1G040070	1B	1	0	1	RING/U-box superfamily protein%2C putative
TRITD1Bv1G040760	1B	1	0	1	F-box family protein
TRITD1Bv1G041400	1B	1	1	0	Cyclic nucleotide-gated channel
TRITD1Bv1G041580	1B	1	0	1	Mitogen-activated protein kinase
TRITD1Bv1G042610	1B	1	1	0	Serine/threonine-protein phosphatase
TRITD1Bv1G044560	1B	1	1	0	Endo-1%2C31%2C4-beta-D-glucanase
TRITD1Bv1G045520	1B	1	1	0	Asparagine--tRNA ligase
TRITD1Bv1G047620	1B	1	1	0	Serine/threonine-protein phosphatase 2A regulatory subunit B
TRITD1Bv1G048330	1B	1	1	0	Auxin signaling F-box 1
TRITD1Bv1G048540	1B	1	1	0	ATP-dependent RNA helicase DeaD
TRITD1Bv1G049830	1B	1	1	0	Pre-rRNA-processing protein TSR2
TRITD1Bv1G050410	1B	2	2	0	Core-2/I-branching beta-1%2C6-N-acetylglucosaminyltransferase family protein
TRITD1Bv1G050750	1B	1	1	0	Villin
TRITD1Bv1G051340	1B	2	1	1	Kinesin-like protein
TRITD1Bv1G051430	1B	1	0	1	SKP1-like protein 4 G
TRITD1Bv1G052450	1B	1	1	0	Importin subunit alpha
TRITD1Bv1G053460	1B	1	1	0	Chaperone protein dnaJ
TRITD1Bv1G055180	1B	1	1	0	PHD finger alfin-like protein
TRITD1Bv1G056190	1B	1	1	0	Macrophage erythroblast attacher
TRITD1Bv1G057790	1B	1	1	0	Ribosomal protein
TRITD1Bv1G058190	1B	1	1	0	Glycerophosphodiester phosphodiesterase-like protein
TRITD1Bv1G058280	1B	1	1	0	Histidinol-phosphate aminotransferase
TRITD1Bv1G058920	1B	1	1	0	carboxyl-terminal peptidase%2C putative (DUF239)
TRITD1Bv1G060140	1B	1	1	0	Metallothiol transferase fosB
TRITD1Bv1G061470	1B	1	1	0	Serine/threonine protein phosphatase 2A regulatory subunit B
TRITD1Bv1G061710	1B	1	1	0	Auxin-responsive protein
TRITD1Bv1G061940	1B	2	2	0	RING/U-box superfamily protein
TRITD1Bv1G062730	1B	1	1	0	Leucine-rich repeat protein kinase family protein
TRITD1Bv1G063490	1B	1	1	0	Late embryogenesis abundant protein G
TRITD1Bv1G064430	1B	2	2	0	Protein kinase
TRITD1Bv1G064710	1B	1	1	0	Glycine-rich protein G
TRITD1Bv1G064830	1B	1	1	0	Protein CHUP1%2C chloroplastic G
TRITD1Bv1G064980	1B	1	1	0	Malic enzyme
TRITD1Bv1G065990	1B	1	1	0	Peroxidase
TRITD1Bv1G066120	1B	1	1	0	Kinase family protein
TRITD1Bv1G066850	1B	1	1	0	Late embryogenesis abundant (LEA) hydroxyproline-rich glycoprotein family
TRITD1Bv1G067090	1B	1	1	0	RING/FYVE/PHD zinc finger superfamily protein%2C putative
TRITD1Bv1G067750	1B	1	1	0	alpha-1%2C2-Mannosidase
TRITD1Bv1G068020	1B	1	1	0	Abscisic acid receptor
TRITD1Bv1G068310	1B	1	1	0	Zinc finger protein-like 1-like protein
TRITD1Bv1G069350	1B	1	1	0	basic helix-loop-helix (bHLH) DNA-binding superfamily protein
TRITD1Bv1G069650	1B	1	1	0	heat-inducible transcription repressor G
TRITD1Bv1G069850	1B	1	0	1	Lysine-specific demethylase
TRITD1Bv1G070340	1B	1	1	0	Receptor-like kinase
TRITD1Bv1G071470	1B	1	1	0	Coiled-coil domain-containing protein 25
TRITD1Bv1G071560	1B	2	2	0	ABC transporter G family member
TRITD1Bv1G072130	1B	1	1	0	Vacuolar-sorting receptor-like protein G
TRITD1Bv1G072520	1B	2	2	0	ER membrane protein complex subunit 1
TRITD1Bv1G072950	1B	2	2	0	Tetraspanin family protein
TRITD1Bv1G075400	1B	1	0	1	Kinase family protein
TRITD1Bv1G075960	1B	1	1	0	Zinc transporter G
TRITD1Bv1G078320	1B	2	2	0	TATA-box-binding protein
TRITD1Bv1G079230	1B	1	0	1	Sucrose transporter
TRITD1Bv1G080430	1B	1	0	1	Kinase interacting (KIP1-like) family protein%2C putative
TRITD1Bv1G090450	1B	1	0	1	3-ketoacyl-CoA thiolase
TRITD1Bv1G092010	1B	1	0	1	3-deoxy-manno-octulosonate cytidylyltransferase G
TRITD1Bv1G092960	1B	1	0	1	Chaperone DnaK
TRITD1Bv1G097700	1B	1	0	1	Tetratricopeptide repeat protein 7A
TRITD1Bv1G098110	1B	1	0	1	PPPDE thiol peptidase family protein%2C putative
TRITD1Bv1G098410	1B	1	0	1	Non-lysosomal glucosylceramidase
TRITD1Bv1G098900	1B	1	0	1	Ribonuclease
TRITD1Bv1G100840	1B	2	0	2	Malate dehydrogenase
TRITD1Bv1G100970	1B	1	0	1	QWRF motif protein (DUF566)
TRITD1Bv1G101430	1B	1	0	1	Pentatricopeptide repeat-containing protein%2C putative
TRITD1Bv1G102080	1B	1	0	1	Homeobox leucine-zipper protein
TRITD1Bv1G103100	1B	1	0	1	Coatomer subunit gamma
TRITD1Bv1G103320	1B	1	0	1	40S ribosomal protein S17%2C putative%2C expressed
TRITD1Bv1G105100	1B	2	2	0	Nijmegen breakage syndrome 1 protein
TRITD1Bv1G105190	1B	1	0	1	RING/U-box superfamily protein
TRITD1Bv1G105720	1B	1	0	1	Pentatricopeptide repeat-containing protein
TRITD1Bv1G106740	1B	1	0	1	WAT1-related protein
TRITD1Bv1G108510	1B	1	0	1	Protochlorophyllide reductase
TRITD1Bv1G109450	1B	1	0	1	acyl-UDP-N-acetylglucosamine O-acyltransferase
TRITD1Bv1G111860	1B	1	1	0	proline-rich spliceosome-associated (PSP) family protein
TRITD1Bv1G114170	1B	1	0	1	Regulator of chromosome condensation (RCC1) family protein G
TRITD1Bv1G115070	1B	1	0	1	Glutathione S-transferase
TRITD1Bv1G115310	1B	1	0	1	Phospholipase D
TRITD1Bv1G116260	1B	1	1	0	U-box domain-containing protein 4
TRITD1Bv1G117460	1B	1	0	1	Major facilitator superfamily domain-containing protein
TRITD1Bv1G119070	1B	1	0	1	Cytochrome P450 family protein
TRITD1Bv1G119210	1B	1	0	1	Aquaporin-1
TRITD1Bv1G120240	1B	1	0	1	Monocopper oxidase-like protein SKU5
TRITD1Bv1G120320	1B	1	1	0	Vesicle-associated protein 1-1
TRITD1Bv1G120410	1B	1	0	1	Pentatricopeptide repeat-containing protein
TRITD1Bv1G122360	1B	1	1	0	DnaJ-like protein
TRITD1Bv1G122790	1B	1	1	0	Plastid-lipid-Associated Protein
TRITD1Bv1G123480	1B	1	0	1	TOM1-like protein 2
TRITD1Bv1G124530	1B	2	0	2	receptor kinase 1
TRITD1Bv1G124720	1B	2	1	1	Peptide transporter PTR2 G
TRITD1Bv1G125120	1B	1	1	0	Ankyrin repeat family protein
TRITD1Bv1G125330	1B	1	0	1	CASP-like protein
TRITD1Bv1G126180	1B	1	0	1	p-loop containing nucleoside triphosphate hydrolases superfamily protein
TRITD1Bv1G129800	1B	1	0	1	Flavin-containing monooxygenase
TRITD1Bv1G130870	1B	1	0	1	Expansin protein
TRITD1Bv1G133610	1B	1	0	1	Dynamin-like 120 kDa protein%2C putative isoform 1 G
TRITD1Bv1G134300	1B	1	0	1	Serine hydroxymethyltransferase
TRITD1Bv1G134830	1B	1	1	0	Agenet domain containing protein%2C expressed G
TRITD1Bv1G136110	1B	1	1	0	Ran-binding protein 1 domain-containing
TRITD1Bv1G139300	1B	1	1	0	Subtilisin-like protease
TRITD1Bv1G140700	1B	2	1	1	DnaJ homolog subfamily C member 7
TRITD1Bv1G141740	1B	2	2	0	Plant calmodulin-binding-like protein
TRITD1Bv1G142250	1B	2	0	2	Regulator of chromosome condensation (RCC1) family with FYVE zinc finger domain-containing protein
TRITD1Bv1G144760	1B	1	1	0	ERD (Early-responsive to dehydration stress) family protein
TRITD1Bv1G145220	1B	1	1	0	Cytochrome P450 family protein G
TRITD1Bv1G145730	1B	1	1	0	Protein kinase
TRITD1Bv1G147120	1B	1	0	1	Mitochondrial transcription termination factor family protein
TRITD1Bv1G148540	1B	1	0	1	Squamosa promoter-binding-like protein
TRITD1Bv1G148860	1B	1	0	1	Ubiquitin-associated domain-containing family protein
TRITD1Bv1G149590	1B	1	1	0	Nucleic acid binding protein
TRITD1Bv1G151310	1B	1	0	1	transmembrane protein G
TRITD1Bv1G153970	1B	1	1	0	Disease resistance protein (NBS-LRR class) family
TRITD1Bv1G155170	1B	1	0	1	transmembrane protein%2C putative (DUF1218)
TRITD1Bv1G156750	1B	1	0	1	NC domain-containing protein
TRITD1Bv1G157950	1B	1	0	1	F-box family protein
TRITD1Bv1G159790	1B	1	0	1	RING/FYVE/PHD zinc finger superfamily protein
TRITD1Bv1G160100	1B	1	0	1	Guanylyl cyclase
TRITD1Bv1G162150	1B	2	2	0	Myb-like protein
TRITD1Bv1G162200	1B	1	0	1	Kinesin-like protein
TRITD1Bv1G164150	1B	1	0	1	Serine/threonine-protein kinase ATM
TRITD1Bv1G164290	1B	1	0	1	DNA helicase
TRITD1Bv1G168500	1B	1	0	1	Plant cadmium resistance protein
TRITD1Bv1G170540	1B	1	0	1	V-type proton ATPase subunit E
TRITD1Bv1G171140	1B	1	0	1	F-box family protein
TRITD1Bv1G172690	1B	1	1	0	BZIP transcription factor
TRITD1Bv1G176360	1B	2	0	2	Hydroxyproline-rich glycoprotein
TRITD1Bv1G177110	1B	1	0	1	carboxyl-terminal peptidase%2C putative (DUF239)
TRITD1Bv1G177690	1B	1	0	1	Histone deacetylase
TRITD1Bv1G178720	1B	2	0	2	Actin-related protein
TRITD1Bv1G179280	1B	2	0	2	Acylamino-acid-releasing enzyme
TRITD1Bv1G179840	1B	2	0	2	Secretory carrier-associated membrane protein
TRITD1Bv1G180260	1B	1	0	1	NBS-LRR disease resistance protein
TRITD1Bv1G180940	1B	2	0	2	Tetratricopeptide repeat (TPR)-like superfamily protein
TRITD1Bv1G180960	1B	1	1	0	ARM repeat superfamily protein
TRITD1Bv1G181060	1B	1	1	0	Transcription elongation factor Spt5-like protein%2C putative
TRITD1Bv1G182760	1B	1	0	1	E3 ubiquitin-protein ligase MARCH6 G
TRITD1Bv1G182960	1B	1	0	1	Ubiquitin carboxyl-terminal hydrolase
TRITD1Bv1G183200	1B	1	1	0	Basic-leucine zipper (BZIP) transcription factor family
TRITD1Bv1G185660	1B	1	0	1	O-methyltransferase-like protein
TRITD1Bv1G186900	1B	1	0	1	RNA ligase/cyclic nucleotide phosphodiesterase family protein
TRITD1Bv1G187410	1B	1	0	1	Protein kinase
TRITD1Bv1G188770	1B	1	1	0	Inorganic pyrophosphatase%2C putative
TRITD1Bv1G189330	1B	1	0	1	Mitochondrial-processing peptidase subunit alpha
TRITD1Bv1G190420	1B	2	0	2	Alpha-glucan water dikinase
TRITD1Bv1G191860	1B	1	0	1	Like-COV protein
TRITD1Bv1G192230	1B	1	0	1	Chaperone protein dnaJ
TRITD1Bv1G193810	1B	1	0	1	Mitochondrial ATP synthase g subunit family protein
TRITD1Bv1G194390	1B	1	0	1	Farnesyl diphosphate synthase
TRITD1Bv1G194950	1B	2	0	2	Hydrolase%2C alpha/beta fold family protein
TRITD1Bv1G195730	1B	1	0	1	Histone-lysine N-methyltransferase%2C H3 lysine-9 specific
TRITD1Bv1G200390	1B	1	0	1	UDP-sulfoquinovose synthase
TRITD1Bv1G202550	1B	1	0	1	cytochrome P450%2C family 76%2C subfamily G%2C polypeptide 1 G
TRITD1Bv1G204080	1B	1	0	1	Chloroplastic group IIA intron splicing facilitator CRS1%2C chloroplastic
TRITD1Bv1G207260	1B	1	0	1	Serine/threonine protein phosphatase 2A regulatory subunit B
TRITD1Bv1G207440	1B	1	1	0	Cysteine protease
TRITD1Bv1G209570	1B	1	0	1	V-type ATP synthase beta chain G
TRITD1Bv1G211720	1B	1	0	1	F-box family protein
TRITD1Bv1G211980	1B	1	0	1	Protein DEHYDRATION-INDUCED 19
TRITD1Bv1G213670	1B	2	0	2	F-box protein (DUF295)
TRITD1Bv1G214420	1B	1	0	1	F-box protein
TRITD1Bv1G218850	1B	1	0	1	Disease resistance protein RPM1
TRITD1Bv1G221180	1B	1	0	1	Disease resistance protein (CC-NBS-LRR class) family G
TRITD1Bv1G224710	1B	1	0	1	RNA binding protein
TRITD1Bv1G226320	1B	1	0	1	Homeobox leucine zipper protein G
TRITD2Av1G000070	2A	2	0	2	NBS-LRR resistance-like protein
TRITD2Av1G002860	2A	1	0	1	Cytochrome oxidase complex assembly protein
TRITD2Av1G003840	2A	1	0	1	Protein kinase
TRITD2Av1G005640	2A	1	0	1	Formamidopyrimidine-DNA glycosylase
TRITD2Av1G005740	2A	1	1	0	CDT1-like protein a%2C chloroplastic
TRITD2Av1G007310	2A	1	1	0	NBS-LRR-like resistance protein
TRITD2Av1G007630	2A	1	1	0	NBS-LRR-like resistance protein
TRITD2Av1G018010	2A	1	0	1	FBD-associated F-box protein
TRITD2Av1G019050	2A	1	0	1	Kinase interacting (KIP1-like) family protein
TRITD2Av1G019650	2A	1	0	1	Peroxidase
TRITD2Av1G023970	2A	1	0	1	BRCT domain-containing protein
TRITD2Av1G025660	2A	1	0	1	bZIP transcription factor (DUF630 and DUF632)
TRITD2Av1G028770	2A	1	0	1	Non-specific serine/threonine protein kinase
TRITD2Av1G032970	2A	1	0	1	Kinase family protein
TRITD2Av1G037590	2A	1	0	1	transducin family protein / WD-40 repeat family protein
TRITD2Av1G037770	2A	1	0	1	Carboxypeptidase
TRITD2Av1G038010	2A	1	0	1	glycerol-3-phosphate acyltransferase 3 G
TRITD2Av1G038210	2A	1	0	1	Tudor/PWWP/MBT domain-containing protein G
TRITD2Av1G039940	2A	1	0	1	zinc transporter-like protein
TRITD2Av1G040890	2A	1	0	1	Stomatal closure-related actin-binding protein 1
TRITD2Av1G041060	2A	1	0	1	Transcription elongation factor-related family protein
TRITD2Av1G044270	2A	1	0	1	Pyruvate dehydrogenase kinase%2C mitochondrial
TRITD2Av1G045490	2A	1	1	0	F-box protein family-like
TRITD2Av1G046310	2A	1	0	1	RNA-binding protein
TRITD2Av1G051740	2A	1	0	1	Alcohol dehydrogenase%2C putative
TRITD2Av1G054260	2A	1	1	0	Erect panicle 2 protein G
TRITD2Av1G057050	2A	1	0	1	Nuclear transcription factor Y subunit
TRITD2Av1G058890	2A	1	0	1	COBRA-like protein
TRITD2Av1G060080	2A	1	1	0	Dihydroflavonol-4-reductase
TRITD2Av1G061630	2A	2	0	2	S phase cyclin A-associated protein in the endoplasmic reticulum
TRITD2Av1G065370	2A	1	0	1	RuvB-like helicase
TRITD2Av1G067920	2A	2	0	2	SUMO-activating enzyme 2
TRITD2Av1G069790	2A	1	1	0	Serine/threonine-protein kinase WNK1 G
TRITD2Av1G071410	2A	1	0	1	Insulin-degrading enzyme%2C putative
TRITD2Av1G073110	2A	1	1	0	alpha 1%2C4-glycosyltransferase family protein
TRITD2Av1G073230	2A	1	1	0	Exostosin family protein-like protein
TRITD2Av1G077470	2A	1	1	0	Protein kinase-like
TRITD2Av1G078770	2A	1	1	0	Hexokinase-1
TRITD2Av1G080050	2A	1	0	1	Eukaryotic translation initiation factor 4G
TRITD2Av1G082920	2A	1	0	1	Myb/SANT-like DNA-binding domain protein
TRITD2Av1G083310	2A	1	1	0	Pentatricopeptide repeat-containing protein family
TRITD2Av1G083320	2A	1	1	0	GRAS transcription factor
TRITD2Av1G086870	2A	1	1	0	Pre-mRNA-processing factor 39
TRITD2Av1G088760	2A	1	0	1	ATP-dependent RNA helicase DeaD
TRITD2Av1G092110	2A	1	0	1	Bromodomain-containing protein G
TRITD2Av1G093540	2A	1	0	1	Phosphoadenosine phosphosulfate reductase
TRITD2Av1G097610	2A	1	1	0	Spindle and kinetochore-associated protein 1 like
TRITD2Av1G101710	2A	1	0	1	RNA binding protein%2C putative
TRITD2Av1G102980	2A	1	1	0	Protein CHROMATIN REMODELING 4 G
TRITD2Av1G104060	2A	1	1	0	26S protease regulatory subunit 6A-like protein G
TRITD2Av1G114210	2A	1	0	1	RNA-binding protein
TRITD2Av1G115920	2A	1	0	1	StAR-related lipid transfer protein
TRITD2Av1G116270	2A	1	1	0	Folate/biopterin transporter family protein%2C expressed
TRITD2Av1G123720	2A	2	1	1	Splicing factor family protein
TRITD2Av1G127240	2A	1	0	1	Transmembrane protein%2C putative G
TRITD2Av1G129060	2A	1	0	1	RNA annealing protein YRA2
TRITD2Av1G132440	2A	1	0	1	Proline--tRNA ligase
TRITD2Av1G135390	2A	1	1	0	RNA-binding protein
TRITD2Av1G138880	2A	1	1	0	Basic helix-loop-helix transcription factor
TRITD2Av1G148560	2A	1	1	0	zinc finger CCCH domain protein TE?
TRITD2Av1G156630	2A	1	0	1	Protein root UVB sensitive 3
TRITD2Av1G156950	2A	1	0	1	Metal tolerance protein C4 G
TRITD2Av1G159790	2A	1	0	1	MORC family CW-type zinc finger protein 4
TRITD2Av1G172840	2A	1	0	1	Phosphoribosylformylglycinamidine synthase family protein
TRITD2Av1G176980	2A	1	1	0	SBP (S-ribonuclease-binding protein) family protein%2C putative
TRITD2Av1G177240	2A	1	0	1	SBP (S-ribonuclease binding protein) family protein
TRITD2Av1G183090	2A	1	1	0	Exocyst complex component%2C putative
TRITD2Av1G187920	2A	1	1	0	transmembrane protein
TRITD2Av1G188770	2A	1	1	0	Protein TIC 40%2C chloroplastic G
TRITD2Av1G198230	2A	2	1	1	Aldose 1-epimerase
TRITD2Av1G198470	2A	1	1	0	ABC transporter ATP-binding protein
TRITD2Av1G200240	2A	1	1	0	myosin-binding protein (Protein of unknown function%2C DUF593)
TRITD2Av1G202260	2A	1	0	1	Ras-related protein
TRITD2Av1G202410	2A	1	0	1	Protein FATTY ACID EXPORT 1%2C chloroplastic
TRITD2Av1G205500	2A	2	0	2	NAC domain-containing protein
TRITD2Av1G205600	2A	1	0	1	Aldo/keto reductase family oxidoreductase
TRITD2Av1G212160	2A	1	1	0	Cytochrome b561 and DOMON domain-containing protein
TRITD2Av1G216640	2A	1	0	1	Glycosyltransferase
TRITD2Av1G225290	2A	1	1	0	Transporter-related family protein
TRITD2Av1G229700	2A	1	1	0	Formin-like protein
TRITD2Av1G232110	2A	2	0	2	Kinase family protein
TRITD2Av1G241110	2A	1	0	1	Subtilisin-like protease
TRITD2Av1G242680	2A	1	1	0	Glycerol-3-phosphate transporter%2C putative
TRITD2Av1G246130	2A	1	1	0	Argonaute family protein
TRITD2Av1G251090	2A	1	0	1	Leucine-rich repeat (LRR) family protein
TRITD2Av1G256020	2A	1	1	0	Low-density receptor-like protein G
TRITD2Av1G256550	2A	1	0	1	Multidrug resistance protein ABC transporter family
TRITD2Av1G256750	2A	1	0	1	P-loop containing nucleoside triphosphate hydrolases superfamily protein G
TRITD2Av1G261510	2A	1	0	1	Pectin lyase-like superfamily protein
TRITD2Av1G268140	2A	1	0	1	Protein transport SEC13-like protein
TRITD2Av1G273370	2A	1	1	0	Skp1%2C putative
TRITD2Av1G274820	2A	1	0	1	Cysteine protease
TRITD2Av1G276880	2A	1	1	0	Chloride channel protein
TRITD2Av1G284410	2A	1	0	1	Amine oxidase family protein
TRITD2Av1G286540	2A	2	0	2	Pentatricopeptide repeat-containing protein
TRITD2Av1G288200	2A	1	0	1	E3 ubiquitin-protein ligase
TRITD2Av1G291440	2A	1	0	1	Glutathione S-transferase
TRITD2Av1G295430	2A	1	0	1	Importin beta 1
TRITD2Bv1G006510	2B	1	0	1	E3 ubiquitin ligase BIG BROTHER-related protein G
TRITD2Bv1G006700	2B	1	1	0	Cytochrome P450
TRITD2Bv1G007240	2B	1	0	1	Ubiquitin-conjugating enzyme E2
TRITD2Bv1G014330	2B	1	1	0	Protein kinase superfamily protein G
TRITD2Bv1G014390	2B	4	2	2	60 kDa chaperonin
TRITD2Bv1G024140	2B	1	0	1	Elongation factor 1 alpha
TRITD2Bv1G028430	2B	1	0	1	Isoflavone reductase-like protein
TRITD2Bv1G032240	2B	1	1	0	F-box family protein
TRITD2Bv1G032690	2B	1	1	0	transcription factor-like protein
TRITD2Bv1G036190	2B	2	1	1	Receptor-like kinase
TRITD2Bv1G038160	2B	1	0	1	Peroxidase
TRITD2Bv1G038770	2B	1	0	1	Pectinesterase
TRITD2Bv1G040320	2B	1	0	1	Rubber elongation factor family protein
TRITD2Bv1G042190	2B	1	0	1	GDSL esterase/lipase
TRITD2Bv1G045640	2B	1	1	0	Nucleosome-remodeling factor subunit
TRITD2Bv1G045900	2B	1	1	0	Phospho-N-acetylmuramoyl-pentapeptide-transferase
TRITD2Bv1G048310	2B	1	0	1	CsAtPR5 G
TRITD2Bv1G048370	2B	1	0	1	CsAtPR5 G
TRITD2Bv1G048610	2B	1	1	0	TRAF type zinc finger domain containing 1
TRITD2Bv1G050400	2B	1	1	0	Transducin family protein / WD-40 repeat family protein
TRITD2Bv1G051020	2B	1	0	1	Magnesium-chelatase subunit H
TRITD2Bv1G051670	2B	1	0	1	Hepatoma-derived growth factor-related protein 2
TRITD2Bv1G051880	2B	1	0	1	Lipase
TRITD2Bv1G054960	2B	1	1	0	C2 domain-containing protein
TRITD2Bv1G055180	2B	1	1	0	Cold shock protein
TRITD2Bv1G057600	2B	1	0	1	Kinesin-like protein
TRITD2Bv1G057810	2B	2	0	2	Glycine-rich protein G
TRITD2Bv1G060700	2B	1	0	1	Transcription factor
TRITD2Bv1G061700	2B	1	1	0	Cytochrome P450
TRITD2Bv1G063120	2B	1	1	0	Calmodulin-binding transcription activator
TRITD2Bv1G065910	2B	1	1	0	Erect panicle 2 protein G
TRITD2Bv1G066690	2B	1	1	0	Strictosidine synthase
TRITD2Bv1G069450	2B	1	0	1	Pentatricopeptide repeat-containing protein%2C putative
TRITD2Bv1G070160	2B	1	0	1	Ninja-family protein
TRITD2Bv1G072540	2B	1	0	1	EID1-like F-box protein 2
TRITD2Bv1G076580	2B	1	1	0	RNA-binding protein
TRITD2Bv1G076930	2B	1	0	1	1-phosphatidylinositol-3-phosphate 5-kinase
TRITD2Bv1G078920	2B	1	0	1	Switch 2 G
TRITD2Bv1G079280	2B	1	0	1	Disease resistance protein RPM1
TRITD2Bv1G080000	2B	1	0	1	Protein TIME FOR COFFEE G
TRITD2Bv1G080480	2B	2	0	2	Insulin-degrading enzyme%2C putative
TRITD2Bv1G080610	2B	1	0	1	Zinc finger AN1 and C2H2 domain stress-associated protein
TRITD2Bv1G080820	2B	1	0	1	Remorin
TRITD2Bv1G083580	2B	1	0	1	Secretory carrier-associated membrane protein
TRITD2Bv1G084130	2B	1	1	0	Arf GTPase activating protein
TRITD2Bv1G084870	2B	2	2	0	Sphingosine kinase%2C putative
TRITD2Bv1G085710	2B	1	1	0	Protein THYLAKOID FORMATION1%2C chloroplastic
TRITD2Bv1G087120	2B	1	1	0	Serine/threonine-protein kinase
TRITD2Bv1G087270	2B	1	1	0	Adenine nucleotide alpha hydrolases-like superfamily protein
TRITD2Bv1G089260	2B	1	1	0	GRAS transcription factor
TRITD2Bv1G089680	2B	1	1	0	Beta-amylase
TRITD2Bv1G094690	2B	1	1	0	DNA/RNA helicase
TRITD2Bv1G100770	2B	1	1	0	Nucleobase ascorbate transporter
TRITD2Bv1G111340	2B	1	1	0	Protein GRIP
TRITD2Bv1G113350	2B	1	1	0	Cytosine-specific methyltransferase
TRITD2Bv1G113530	2B	1	1	0	Mediator of RNA polymerase II transcription subunit 14 G
TRITD2Bv1G117090	2B	1	1	0	Sodium channel protein type 9 subunit alpha G
TRITD2Bv1G117920	2B	1	1	0	D-lactate dehydrogenase [cytochrome]%2C mitochondrial
TRITD2Bv1G120840	2B	1	0	1	PERQ amino acid-rich with GYF domain-containing protein 2
TRITD2Bv1G126650	2B	1	1	0	F-box family protein
TRITD2Bv1G127380	2B	1	1	0	Ribonuclease
TRITD2Bv1G129320	2B	1	1	0	Sister chromatid cohesion 2 G
TRITD2Bv1G135200	2B	1	1	0	Protein phosphatase 2C containing protein
TRITD2Bv1G141170	2B	1	0	1	Calmodulin-binding transcription activator 1
TRITD2Bv1G145970	2B	1	1	0	Heparan-alpha-glucosaminide N-acetyltransferase
TRITD2Bv1G146930	2B	1	1	0	1%2C4-alpha-glucan-branching enzyme
TRITD2Bv1G148130	2B	1	1	0	Sec23/sec24 transport family protein
TRITD2Bv1G150550	2B	1	1	0	Phosphatidylinositol:ceramide inositolphosphotransferase
TRITD2Bv1G151210	2B	1	1	0	Subtilisin-like protease
TRITD2Bv1G151310	2B	1	1	0	F-box family protein
TRITD2Bv1G153060	2B	1	1	0	Regulator of chromosome condensation (RCC1) family protein
TRITD2Bv1G153240	2B	1	1	0	NAC domain-containing protein
TRITD2Bv1G153320	2B	1	0	1	Kinase
TRITD2Bv1G155360	2B	1	1	0	Chloride channel protein
TRITD2Bv1G155410	2B	1	0	1	Protein FAR1-RELATED SEQUENCE 11 [Source:Projected from Arabidopsis thaliana (AT1G10240) UniProtKB/Swiss-Prot%3BAcc:Q9SY66]
TRITD2Bv1G157170	2B	2	1	1	Ferric reduction oxidase 7
TRITD2Bv1G158430	2B	1	0	1	Glutamate decarboxylase
TRITD2Bv1G159940	2B	1	1	0	ATP synthase subunit B G
TRITD2Bv1G167460	2B	1	0	1	rRNA N-glycosidase G
TRITD2Bv1G176240	2B	1	1	0	LETM1 and EF-hand domain-containing protein 1%2C mitochondrial
TRITD2Bv1G176960	2B	1	1	0	S-adenosylmethionine decarboxylase proenzyme
TRITD2Bv1G185260	2B	1	1	0	Sulfotransferase
TRITD2Bv1G187580	2B	1	1	0	Transporter-related family protein G
TRITD2Bv1G188590	2B	1	0	1	L-allo-threonine aldolase
TRITD2Bv1G190100	2B	1	1	0	Kinesin-like protein
TRITD2Bv1G194830	2B	1	1	0	p-loop containing nucleoside triphosphate hydrolases superfamily protein
TRITD2Bv1G195720	2B	2	2	0	BTB/POZ domain-containing protein
TRITD2Bv1G196580	2B	1	0	1	Beta-carotene hydroxylase
TRITD2Bv1G199530	2B	1	0	1	Argonaute
TRITD2Bv1G200230	2B	1	0	1	Transducin/WD40 repeat-like superfamily protein isoform 5
TRITD2Bv1G202760	2B	1	1	0	Glutathione peroxidase
TRITD2Bv1G203230	2B	1	1	0	Glycerol-3-phosphate transporter%2C putative
TRITD2Bv1G204370	2B	1	0	1	F-box family protein
TRITD2Bv1G206590	2B	1	0	1	RNA-binding family protein
TRITD2Bv1G206730	2B	1	0	1	AT hook motif DNA-binding family protein G
TRITD2Bv1G210240	2B	1	0	1	Kaurene synthase
TRITD2Bv1G210850	2B	1	0	1	Potassium transporter
TRITD2Bv1G212920	2B	1	0	1	Calcium-transporting ATPase
TRITD2Bv1G214720	2B	1	0	1	Myb family transcription factor APL
TRITD2Bv1G218160	2B	1	0	1	Ring finger protein%2C putative
TRITD2Bv1G219150	2B	1	0	1	F-box family protein
TRITD2Bv1G222560	2B	1	0	1	Glycosyltransferase
TRITD2Bv1G225900	2B	1	1	0	Glycosyltransferase
TRITD2Bv1G226140	2B	2	0	2	Receptor-kinase%2C putative
TRITD2Bv1G227750	2B	1	0	1	Importin subunit beta-1
TRITD2Bv1G228680	2B	1	0	1	Anthocyanidin reductase
TRITD2Bv1G229160	2B	1	0	1	Organic cation transporter protein
TRITD2Bv1G231080	2B	1	0	1	Cysteine protease
TRITD2Bv1G231230	2B	1	0	1	Beta-fructofuranosidase%2C insoluble isoenzyme 1
TRITD2Bv1G231860	2B	2	0	2	Protein transport SEC13-like protein
TRITD2Bv1G232100	2B	1	0	1	Receptor-like protein kinase
TRITD2Bv1G232550	2B	1	0	1	Flavanone 3-hydroxylase
TRITD2Bv1G233170	2B	2	0	2	Cyclin-related family protein
TRITD2Bv1G235060	2B	1	0	1	Plasma membrane ATPase
TRITD2Bv1G236320	2B	1	0	1	Serine/threonine-protein kinase
TRITD2Bv1G237280	2B	1	0	1	wall-associated receptor kinase-like protein
TRITD2Bv1G237490	2B	2	2	0	NBS-LRR disease resistance protein
TRITD2Bv1G238580	2B	1	0	1	4-hydroxy-tetrahydrodipicolinate synthase
TRITD2Bv1G239650	2B	1	0	1	E3 ubiquitin ligase BIG BROTHER-related protein G
TRITD2Bv1G240530	2B	1	0	1	Ubiquitin carboxyl-terminal hydrolase
TRITD2Bv1G242030	2B	1	0	1	Calcium-dependent phospholipid-binding Copine family protein
TRITD2Bv1G243130	2B	1	0	1	6%2C7-dimethyl-8-ribityllumazine synthase G
TRITD2Bv1G243300	2B	3	1	2	DNA-directed RNA polymerase subunit beta
TRITD2Bv1G243820	2B	1	1	0	Pentatricopeptide repeat-containing protein
TRITD2Bv1G246990	2B	1	1	0	Pre-mRNA-splicing factor SYF2
TRITD2Bv1G248090	2B	2	2	0	Sulfotransferase
TRITD2Bv1G255760	2B	1	0	1	Transcription factor
TRITD2Bv1G256260	2B	1	0	1	Elongation factor 1-alpha%2C putative
TRITD2Bv1G256450	2B	2	0	2	ETO1-like protein 1
TRITD2Bv1G259630	2B	1	0	1	CCR4-NOT transcription complex family protein
TRITD2Bv1G259790	2B	1	0	1	C2 calcium/lipid-binding and GRAM domain protein
TRITD2Bv1G262070	2B	1	0	1	ABC transporter G family member
TRITD2Bv1G262210	2B	1	1	0	Dihydroflavonol 4-reductase
TRITD2Bv1G263980	2B	1	0	1	Protein kinase
TRITD2Bv1G265420	2B	1	1	0	Transportin-1
TRITD3Av1G000370	3A	1	0	1	Receptor-like protein kinase
TRITD3Av1G002790	3A	1	0	1	disease resistance family protein / LRR family protein
TRITD3Av1G003090	3A	1	0	1	Disease resistance protein G
TRITD3Av1G004930	3A	1	1	0	Receptor-like kinase
TRITD3Av1G006420	3A	1	0	1	Disease resistance protein RPM1
TRITD3Av1G009580	3A	1	0	1	AP2-EREBP transcription factor G
TRITD3Av1G011620	3A	1	1	0	Ubiquitin-conjugating enzyme E2
TRITD3Av1G015010	3A	1	0	1	MYB-related transcription factor
TRITD3Av1G017440	3A	1	0	1	Germin family 1 protein
TRITD3Av1G018500	3A	1	0	1	Isoaspartyl peptidase/L-asparaginase
TRITD3Av1G018800	3A	1	0	1	NBS-LRR disease resistance protein
TRITD3Av1G019190	3A	1	0	1	Superoxide dismutase [Cu-Zn]
TRITD3Av1G021320	3A	1	0	1	K-stimulated pyrophosphate-energized sodium pump protein G
TRITD3Av1G030970	3A	1	0	1	FMN-dependent NADPH-azoreductase
TRITD3Av1G032400	3A	1	1	0	Myb-like transcription factor family protein G
TRITD3Av1G037800	3A	1	1	0	Protein argonaute
TRITD3Av1G045030	3A	1	1	0	Chaperone protein DnaK
TRITD3Av1G067330	3A	1	0	1	Connector enhancer of kinase suppressor of ras 2 G
TRITD3Av1G068230	3A	1	1	0	KH domain-containing protein
TRITD3Av1G073820	3A	1	1	0	Pentatricopeptide repeat-containing protein
TRITD3Av1G076080	3A	1	1	0	Carboxypeptidase
TRITD3Av1G078430	3A	1	0	1	PHD finger protein-like G
TRITD3Av1G124150	3A	1	1	0	Chaperone protein dnaJ
TRITD3Av1G137390	3A	1	1	0	Protein SYS1
TRITD3Av1G151850	3A	1	1	0	Auxilin-related protein 1
TRITD3Av1G152570	3A	1	1	0	Carbonic anhydrase
TRITD3Av1G154520	3A	1	0	1	Sodium Bile acid symporter family
TRITD3Av1G168760	3A	1	1	0	Glycylpeptide N-tetradecanoyltransferase
TRITD3Av1G169960	3A	1	1	0	Chloride channel protein
TRITD3Av1G172690	3A	2	2	0	1-aminocyclopropane-1-carboxylate deaminase/D-cysteine desulfhydrase
TRITD3Av1G176010	3A	1	1	0	ATP synthase subunit beta
TRITD3Av1G177750	3A	1	1	0	Transcription initiation factor TFIID subunit 11
TRITD3Av1G179630	3A	1	1	0	Glycosyltransferases
TRITD3Av1G181150	3A	1	1	0	Poly(A) polymerase
TRITD3Av1G183590	3A	1	1	0	ATP-dependent 6-phosphofructokinase
TRITD3Av1G183630	3A	1	0	1	8-amino-7-oxononanoate synthase
TRITD3Av1G184920	3A	2	0	2	DNA polymerase III subunit gamma
TRITD3Av1G185100	3A	2	2	0	FBD-associated F-box protein
TRITD3Av1G186030	3A	1	0	1	Regulator of chromosome condensation (RCC1) family protein
TRITD3Av1G187530	3A	1	0	1	Trehalose-6-phosphate synthase 6
TRITD3Av1G191390	3A	1	0	1	arginine N-methyltransferase%2C putative (DUF688)
TRITD3Av1G192540	3A	1	0	1	Clustered mitochondria protein
TRITD3Av1G199250	3A	1	0	1	Conserved oligomeric Golgi complex subunit 1 G
TRITD3Av1G200460	3A	1	0	1	Expansin
TRITD3Av1G201290	3A	2	0	2	Vacuolar sorting-associated protein 28-like protein
TRITD3Av1G202250	3A	1	0	1	NAD(P)H dehydrogenase (Quinone)
TRITD3Av1G203240	3A	1	0	1	Protein kinase
TRITD3Av1G204500	3A	1	1	0	Serine carboxypeptidase family protein%2C expressed
TRITD3Av1G212070	3A	1	1	0	Kinase family protein
TRITD3Av1G218470	3A	1	0	1	Fructose-1%2C6-bisphosphatase class 1
TRITD3Av1G223610	3A	1	0	1	F-box protein
TRITD3Av1G230860	3A	1	0	1	Two-component response regulator
TRITD3Av1G231240	3A	1	0	1	Peptide transporter
TRITD3Av1G231440	3A	1	0	1	Mitochondrial intermediate peptidase
TRITD3Av1G231570	3A	1	0	1	RING/FYVE/PHD zinc finger superfamily protein%2C putative
TRITD3Av1G231750	3A	1	0	1	RecA family protein
TRITD3Av1G232630	3A	1	0	1	Leucine-rich repeat receptor-like protein kinase
TRITD3Av1G239280	3A	1	0	1	Dolichyl-diphosphooligosaccharide--protein glycosyltransferase subunit 2
TRITD3Av1G239340	3A	1	0	1	Aldehyde dehydrogenase
TRITD3Av1G240160	3A	1	1	0	50S ribosomal protein L16
TRITD3Av1G241970	3A	1	1	0	Trypsin-like cysteine/serine peptidase domain-containing protein G
TRITD3Av1G243490	3A	1	0	1	RING/U-box superfamily protein
TRITD3Av1G245590	3A	1	0	1	Exocyst complex component%2C putative
TRITD3Av1G248890	3A	1	1	0	Disease resistance protein RPM1
TRITD3Av1G249750	3A	1	1	0	glycosyltransferase family exostosin protein
TRITD3Av1G250880	3A	1	0	1	cDNA clone:J013058P10%2C full insert sequence G
TRITD3Av1G259230	3A	1	0	1	Ubiquitin thioesterase
TRITD3Av1G261620	3A	1	0	1	Hydroxyproline-rich glycoprotein-like G
TRITD3Av1G271030	3A	1	1	0	Non specific phospholipase C G
TRITD3Av1G275580	3A	1	1	0	E3 ubiquitin-protein ligase
TRITD3Av1G278900	3A	2	0	2	FBD-associated F-box protein
TRITD3Av1G283700	3A	1	0	1	Ankyrin repeat-containing protein
TRITD3Bv1G000310	3B	1	0	1	Chaperone protein DnaJ
TRITD3Bv1G002560	3B	1	0	1	Kinase family protein
TRITD3Bv1G003590	3B	1	0	1	NBS-LRR class disease resistance protein
TRITD3Bv1G004830	3B	1	0	1	Protein DEK
TRITD3Bv1G005230	3B	1	0	1	F-box family protein
TRITD3Bv1G005680	3B	1	0	1	ATP-binding cassette sub-family A member 1 G
TRITD3Bv1G007530	3B	1	1	0	E3 ubiquitin-protein ligase
TRITD3Bv1G008920	3B	2	1	1	Laccase
TRITD3Bv1G010780	3B	1	0	1	F-box domain containing protein
TRITD3Bv1G010910	3B	1	1	0	Ethylene-responsive transcription factor
TRITD3Bv1G019710	3B	1	0	1	transmembrane protein%2C putative (DUF247)
TRITD3Bv1G021650	3B	1	1	0	Actin/actin-like family protein
TRITD3Bv1G023580	3B	1	0	1	E3 ubiquitin-protein ligase
TRITD3Bv1G026300	3B	2	0	2	Ubiquitin family protein
TRITD3Bv1G026770	3B	1	0	1	Octicosapeptide/phox/Bem1p family protein
TRITD3Bv1G028790	3B	1	1	0	R3H domain containing protein
TRITD3Bv1G028820	3B	1	0	1	Fatty acid oxidation complex alpha subunit%2C putative
TRITD3Bv1G029340	3B	1	1	0	Vesicle-associated protein 1-1
TRITD3Bv1G029640	3B	1	1	0	Lipase
TRITD3Bv1G029870	3B	1	0	1	DUF674 family protein
TRITD3Bv1G031140	3B	1	1	0	F-box family protein
TRITD3Bv1G038950	3B	2	2	0	Serine/threonine-protein kinase PBS1 G
TRITD3Bv1G046120	3B	1	1	0	Gigantea-like protein
TRITD3Bv1G047250	3B	2	2	0	MAR-binding filament-like protein 1-1 G
TRITD3Bv1G048130	3B	1	1	0	Embryo defective 2410 protein
TRITD3Bv1G050320	3B	1	1	0	Ubiquitinyl hydrolase 1
TRITD3Bv1G054200	3B	1	0	1	DUF4050 family protein
TRITD3Bv1G055060	3B	1	1	0	centrosomal protein of 135 kDa-like protein G
TRITD3Bv1G059970	3B	1	1	0	Late embryogenesis abundant (LEA) hydroxyproline-rich glycoprotein family G
TRITD3Bv1G060900	3B	1	0	1	GDSL esterase/lipase
TRITD3Bv1G066850	3B	1	1	0	tRNA (guanine(37)-N1)-methyltransferase G
TRITD3Bv1G069280	3B	1	1	0	RNA-binding protein pno1
TRITD3Bv1G071340	3B	1	1	0	PP2A regulatory subunit TAP46
TRITD3Bv1G074260	3B	1	0	1	COP9 signalosome complex subunit 5
TRITD3Bv1G078480	3B	1	0	1	ATP dependent RNA helicase
TRITD3Bv1G086210	3B	1	1	0	Topless-related protein 1
TRITD3Bv1G088620	3B	1	0	1	RING/U-box superfamily protein
TRITD3Bv1G088900	3B	1	0	1	ATP dependent RNA helicase
TRITD3Bv1G090260	3B	1	1	0	F-box like protein
TRITD3Bv1G091290	3B	1	1	0	La related protein-like
TRITD3Bv1G092160	3B	1	1	0	Protein ZINC INDUCED FACILITATOR-LIKE 1
TRITD3Bv1G093320	3B	1	1	0	BSD domain-containing protein 1
TRITD3Bv1G110800	3B	1	0	1	UDP-N-acetylglucosamine--N-acetylmuramyl-(Pentapeptide) pyrophosphoryl-undecaprenol N-acetylglucosamine transferase
TRITD3Bv1G118040	3B	1	1	0	histone-lysine N-methyltransferase G
TRITD3Bv1G119180	3B	1	1	0	Bromo-adjacent-like (BAH) domain protein
TRITD3Bv1G127220	3B	1	1	0	Protein GAMETE EXPRESSED 3
TRITD3Bv1G129030	3B	1	1	0	Transmembrane protein%2C putative G
TRITD3Bv1G129260	3B	1	1	0	DUF1644 family protein
TRITD3Bv1G133860	3B	2	2	0	Siroheme synthase
TRITD3Bv1G148970	3B	1	1	0	Lipid-A-disaccharide synthase G
TRITD3Bv1G149590	3B	1	1	0	Sec14p-like phosphatidylinositol transfer family protein
TRITD3Bv1G150340	3B	1	0	1	DNA mismatch repair protein mutS
TRITD3Bv1G153520	3B	1	1	0	Methyltransferase
TRITD3Bv1G153890	3B	2	0	2	Symplekin
TRITD3Bv1G154830	3B	1	1	0	Serine/threonine-protein phosphatase
TRITD3Bv1G158080	3B	1	0	1	Protein DETOXIFICATION
TRITD3Bv1G158740	3B	1	0	1	rRNA N-glycosidase G
TRITD3Bv1G159250	3B	2	2	0	U3 small nucleolar RNA-associated protein 18-like protein
TRITD3Bv1G159500	3B	3	3	0	U3 small nucleolar ribonucleoprotein protein imp4%2C putative
TRITD3Bv1G162260	3B	1	1	0	Nuclear pore complex protein NUP35
TRITD3Bv1G162600	3B	1	1	0	Mannan endo-1%2C4-beta-mannosidase-like protein
TRITD3Bv1G164720	3B	1	1	0	DNA mismatch repair protein MutL G
TRITD3Bv1G167010	3B	1	1	0	Ubiquitin domain-containing protein
TRITD3Bv1G167680	3B	1	0	1	Protein EMBRYONIC FLOWER 1 G
TRITD3Bv1G169010	3B	1	1	0	Ribose-phosphate pyrophosphokinase%2C putative
TRITD3Bv1G169570	3B	1	0	1	NBS-LRR-like resistance protein
TRITD3Bv1G171120	3B	1	1	0	Cellulose synthase%2C expressed
TRITD3Bv1G172240	3B	1	1	0	Callose synthase-like protein
TRITD3Bv1G174770	3B	1	0	1	Acetyl-coenzyme A synthetase
TRITD3Bv1G176380	3B	1	0	1	Nucleic acid binding protein
TRITD3Bv1G177400	3B	1	1	0	O-acyltransferase WSD1
TRITD3Bv1G178930	3B	1	1	0	Sphingosine kinase 1
TRITD3Bv1G179890	3B	1	1	0	SNF2 domain-containing protein / helicase domain-containing protein
TRITD3Bv1G179970	3B	1	0	1	Expansin
TRITD3Bv1G180360	3B	1	1	0	Flap endonuclease 1
TRITD3Bv1G181300	3B	1	1	0	Octicosapeptide/Phox/Bem1p family protein G
TRITD3Bv1G182830	3B	1	1	0	Chaperone DnaJ G
TRITD3Bv1G187500	3B	1	0	1	Protein kinase%2C putative
TRITD3Bv1G188490	3B	1	1	0	ADP-ribosylation factor
TRITD3Bv1G192380	3B	1	0	1	Receptor-like kinase
TRITD3Bv1G192410	3B	1	0	1	Proteophosphoglycan G
TRITD3Bv1G193230	3B	1	0	1	2%2C3-bisphosphoglycerate-independent phosphoglycerate mutase
TRITD3Bv1G193650	3B	1	0	1	L-ascorbate oxidase-like protein
TRITD3Bv1G196930	3B	1	0	1	rRNA N-glycosidase G
TRITD3Bv1G197350	3B	1	0	1	Sorting and assembly machinery component 50-like protein
TRITD3Bv1G199010	3B	1	1	0	SelT-like protein
TRITD3Bv1G199700	3B	1	1	0	V-type proton ATPase subunit a
TRITD3Bv1G200730	3B	1	0	1	PP2A regulatory subunit TAP46
TRITD3Bv1G205140	3B	2	2	0	Mannose-1-phosphate guanyltransferase 1
TRITD3Bv1G205240	3B	1	1	0	Aldo-keto reductase
TRITD3Bv1G212730	3B	1	0	1	Tubby-like F-box protein
TRITD3Bv1G214710	3B	1	1	0	Erythroid differentiation-related factor 1-like protein
TRITD3Bv1G216020	3B	1	0	1	Mitotic spindle assembly checkpoint protein MAD1
TRITD3Bv1G216080	3B	1	0	1	PHD finger protein
TRITD3Bv1G216440	3B	1	1	0	Ribosomal protein
TRITD3Bv1G217060	3B	1	1	0	Ceramide glucosyltransferase%2C putative
TRITD3Bv1G218900	3B	1	1	0	GDP-L-galactose phosphorylase 1 G
TRITD3Bv1G220140	3B	1	0	1	Protein EFR3-like protein G
TRITD3Bv1G220550	3B	1	0	1	Sister chromatid cohesion 1 protein
TRITD3Bv1G223390	3B	1	1	0	PHD finger alfin-like protein
TRITD3Bv1G228210	3B	1	0	1	MYB-related protein G
TRITD3Bv1G234000	3B	1	0	1	SHR5-receptor-like kinase
TRITD3Bv1G241340	3B	1	1	0	Exostosin-like glycosyltransferase
TRITD3Bv1G247020	3B	3	1	2	transmembrane protein%2C putative (DUF594)
TRITD3Bv1G249170	3B	1	0	1	Potassium transporter
TRITD3Bv1G251140	3B	1	0	1	F-box family protein
TRITD3Bv1G251490	3B	1	1	0	Kinase family protein
TRITD3Bv1G256770	3B	1	0	1	Phosphate transporter
TRITD3Bv1G258070	3B	1	0	1	Disease resistance protein RPP13 G
TRITD3Bv1G258800	3B	1	0	1	Beta-1%2C3-glucanase
TRITD3Bv1G259730	3B	1	0	1	Beta-1%2C3-glucanase
TRITD3Bv1G259940	3B	1	0	1	RecA
TRITD3Bv1G262960	3B	1	0	1	Regulator of chromosome condensation (RCC1) family with FYVE zinc finger domain-containing protein
TRITD3Bv1G263900	3B	1	0	1	Villin
TRITD3Bv1G266480	3B	1	1	0	plant/protein (Protein of unknown function%2C DUF538)
TRITD3Bv1G269160	3B	1	0	1	Protein DETOXIFICATION
TRITD3Bv1G271680	3B	1	1	0	Receptor-like kinase
TRITD3Bv1G272660	3B	1	1	0	Chlorophyllide a oxygenase
TRITD3Bv1G275120	3B	2	0	2	Ankyrin repeat-containing protein
TRITD3Bv1G277210	3B	1	0	1	Pentatricopeptide repeat-containing protein
TRITD4Av1G003150	4A	1	1	0	Carboxypeptidase
TRITD4Av1G003580	4A	2	2	0	O-methyltransferase
TRITD4Av1G008120	4A	1	1	0	receptor kinase 1
TRITD4Av1G009540	4A	1	0	1	Kinase interacting (KIP1-like) family protein%2C putative
TRITD4Av1G010530	4A	1	1	0	evolutionarily conserved C-terminal region 2
TRITD4Av1G012090	4A	1	1	0	Cell division cycle protein 48-like protein
TRITD4Av1G012940	4A	1	0	1	CsAtPR5
TRITD4Av1G017380	4A	1	1	0	Flap endonuclease 1
TRITD4Av1G025180	4A	1	0	1	Two-component response regulator
TRITD4Av1G025360	4A	1	0	1	Heat shock transcription factor
TRITD4Av1G025790	4A	1	0	1	Cytochrome P450 allene oxide synthase
TRITD4Av1G031870	4A	1	0	1	Acyl-CoA-binding domain protein
TRITD4Av1G033110	4A	1	0	1	Heat shock protein
TRITD4Av1G039390	4A	1	0	1	Vacuolar protein sorting-associated protein 9A
TRITD4Av1G045040	4A	1	0	1	70 kDa heat shock protein
TRITD4Av1G045690	4A	1	0	1	Dessication-induced 1VOC superfamily protein
TRITD4Av1G047780	4A	1	0	1	Integrator complex subunit 4 G
TRITD4Av1G047930	4A	1	0	1	2-amino-3%2C7-dideoxy-D-threo-hept-6-ulosonate synthase 1 G
TRITD4Av1G048530	4A	1	0	1	Protein MODIFIER OF SNC1 11 G
TRITD4Av1G051160	4A	1	0	1	Transmembrane protein 209
TRITD4Av1G051430	4A	1	0	1	Non-specific serine/threonine protein kinase
TRITD4Av1G053770	4A	1	0	1	Chaperone protein DnaJ
TRITD4Av1G053880	4A	1	0	1	Pyruvate decarboxylase
TRITD4Av1G054140	4A	1	0	1	Importin subunit beta-1
TRITD4Av1G054960	4A	1	0	1	Glucan endo-1%2C3-beta-glucosidase%2C putative
TRITD4Av1G056800	4A	1	1	0	Pentatricopeptide repeat-containing protein
TRITD4Av1G057020	4A	1	1	0	Kinesin-related protein
TRITD4Av1G062540	4A	2	0	2	Bromodomain and WD repeat domain-containing protein G
TRITD4Av1G080010	4A	1	0	1	Kinase family protein
TRITD4Av1G096640	4A	1	0	1	S-acyltransferase
TRITD4Av1G103920	4A	1	0	1	ATP-dependent Clp protease proteolytic subunit
TRITD4Av1G113250	4A	1	1	0	SNARE G
TRITD4Av1G167650	4A	1	1	0	PHD finger protein
TRITD4Av1G167960	4A	1	0	1	CCR4-NOT transcription complex subunit 11 G
TRITD4Av1G173950	4A	1	1	0	Leucine-rich repeat receptor-like protein kinase
TRITD4Av1G174160	4A	2	2	0	P-loop containing nucleoside triphosphate hydrolases superfamily protein G
TRITD4Av1G177460	4A	1	1	0	MAR-binding filament-like protein
TRITD4Av1G182340	4A	2	0	2	Serine hydroxymethyltransferase
TRITD4Av1G182580	4A	1	0	1	Pentatricopeptide repeat-containing protein
TRITD4Av1G182910	4A	1	0	1	Cyclin-like protein
TRITD4Av1G193240	4A	1	0	1	Protein CASP
TRITD4Av1G198070	4A	1	0	1	Phosphatidylinositol N-acetyglucosaminlytransferase subunit P-like protein
TRITD4Av1G202290	4A	1	1	0	Pollen coat oleosin-glycine rich protein G
TRITD4Av1G202330	4A	1	1	0	Methyltransferase
TRITD4Av1G202640	4A	1	1	0	Polyadenylation and cleavage factor G
TRITD4Av1G210290	4A	1	0	1	ADP-ribosylation factor GTPase-activating protein
TRITD4Av1G213260	4A	1	0	1	F-box and associated interaction domains-containing protein
TRITD4Av1G215130	4A	1	0	1	Long-chain-fatty-acid CoA ligase%2C putative
TRITD4Av1G219260	4A	1	1	0	Kinase family protein
TRITD4Av1G222320	4A	1	0	1	Squamosa promoter-binding protein%2C putative
TRITD4Av1G228710	4A	1	0	1	Pumilio
TRITD4Av1G240250	4A	2	0	2	F-box family protein
TRITD4Av1G245370	4A	1	1	0	1-aminocyclopropane-1-carboxylate synthase
TRITD4Av1G249330	4A	1	0	1	2-oxoglutarate (2OG) and Fe(II)-dependent oxygenase superfamily protein
TRITD4Av1G249800	4A	1	1	0	Protein NRT1/ PTR FAMILY 2.1
TRITD4Av1G250410	4A	1	0	1	Calcium-binding protein
TRITD4Av1G250430	4A	1	0	1	Chaperone protein dnaJ
TRITD4Av1G251250	4A	1	0	1	Histone-lysine N-methyltransferase%2C H3 lysine-36 specific G
TRITD4Av1G256240	4A	1	0	1	NBS-LRR resistance-like protein
TRITD4Av1G259580	4A	1	0	1	Protein transport protein SEC16B-like protein
TRITD4Av1G261500	4A	3	0	3	Monocopper oxidase-like protein SKU5
TRITD4Av1G261630	4A	1	1	0	protein kinase family protein
TRITD4Av1G262990	4A	1	1	0	NBS-LRR-like resistance protein
TRITD4Bv1G001200	4B	1	0	1	ACT domain-containing protein
TRITD4Bv1G002110	4B	1	0	1	Histidine-containing phosphotransfer protein
TRITD4Bv1G002190	4B	1	0	1	Fatty acyl-CoA reductase
TRITD4Bv1G003500	4B	1	0	1	Transmembrane protein
TRITD4Bv1G005180	4B	1	0	1	Aminopeptidase
TRITD4Bv1G006600	4B	1	0	1	Ankyrin repeat family protein
TRITD4Bv1G007040	4B	1	0	1	UPF0378 protein KIAA0100
TRITD4Bv1G010220	4B	1	0	1	polyketide cyclase/dehydrase/lipid transport superfamily protein
TRITD4Bv1G013220	4B	1	0	1	Coatomer subunit alpha
TRITD4Bv1G015000	4B	2	0	2	Histidine kinase
TRITD4Bv1G017890	4B	1	0	1	Pre-mRNA polyadenylation factor Fip1
TRITD4Bv1G018150	4B	1	0	1	Tubulin alpha chain
TRITD4Bv1G023170	4B	1	0	1	Serine hydroxymethyltransferase
TRITD4Bv1G024120	4B	1	0	1	Separase%2C putative
TRITD4Bv1G024190	4B	1	0	1	Exocyst complex component SEC3A
TRITD4Bv1G024860	4B	1	0	1	UBX domain containing protein%2C expressed
TRITD4Bv1G030260	4B	1	0	1	Serine protease
TRITD4Bv1G032340	4B	2	0	2	PHD finger protein
TRITD4Bv1G033240	4B	1	0	1	NBS-LRR-like resistance protein
TRITD4Bv1G047230	4B	1	1	0	Lysosomal Pro-X carboxypeptidase
TRITD4Bv1G057860	4B	1	0	1	Pentatricopeptide repeat-containing protein family
TRITD4Bv1G093590	4B	1	0	1	Peter Pan-like protein
TRITD4Bv1G095250	4B	1	1	0	Glycerol kinase G
TRITD4Bv1G095500	4B	1	1	0	Phosphatidylinositol 4-phosphate 5-kinase 4
TRITD4Bv1G099930	4B	1	0	1	Transmembrane protein 87A
TRITD4Bv1G113110	4B	1	0	1	CAS1 domain-containing 1
TRITD4Bv1G120170	4B	1	0	1	Acyl-CoA N-acyltransferase with RING/FYVE/PHD-type zinc finger protein
TRITD4Bv1G120290	4B	1	0	1	Omega-3 fatty acid desaturase
TRITD4Bv1G120640	4B	1	0	1	Rhodanese-like family protein-like protein
TRITD4Bv1G121420	4B	1	0	1	Acyl-CoA N-acyltransferase with RING/FYVE/PHD-type zinc finger protein
TRITD4Bv1G122420	4B	1	0	1	Ankyrin repeat family protein%2C putative%2C expressed
TRITD4Bv1G123580	4B	1	0	1	Metal-dependent protein hydrolase G
TRITD4Bv1G125130	4B	1	0	1	Phosphatidylinositol transfer protein%2C expressed
TRITD4Bv1G126670	4B	1	1	0	U-box domain-containing protein
TRITD4Bv1G130890	4B	1	1	0	Calcium-binding EF hand family protein%2C putative%2C expressed
TRITD4Bv1G139920	4B	1	0	1	Zinc finger family protein
TRITD4Bv1G141750	4B	1	0	1	Cytochrome P450
TRITD4Bv1G145160	4B	1	0	1	calcium/calcium/calmodulin-dependent Serine/Threonine-kinase G
TRITD4Bv1G147090	4B	1	0	1	Oberon-like protein
TRITD4Bv1G152070	4B	1	1	0	Alpha-L-fucosidase 2
TRITD4Bv1G154660	4B	1	0	1	Threonylcarbamoyl-AMP synthase
TRITD4Bv1G159070	4B	2	0	2	Ubiquitin carboxyl-terminal hydrolase
TRITD4Bv1G165140	4B	1	0	1	Transcription factor bHLH13
TRITD4Bv1G166960	4B	1	0	1	BEL1-like homeodomain protein 6
TRITD4Bv1G167250	4B	1	0	1	Ubiquitin carboxyl-terminal hydrolase family protein%2C expressed
TRITD4Bv1G167510	4B	1	0	1	Lipid transfer protein
TRITD4Bv1G173700	4B	1	0	1	Ethylene-responsive transcription factor
TRITD4Bv1G174570	4B	1	0	1	alpha/beta-Hydrolases superfamily protein
TRITD4Bv1G177370	4B	1	0	1	Cysteine--tRNA ligase
TRITD4Bv1G177750	4B	1	0	1	methyl-coenzyme M reductase II subunit gamma%2C putative (DUF3741)
TRITD4Bv1G179090	4B	1	0	1	NADH-quinone oxidoreductase subunit D
TRITD4Bv1G180550	4B	1	1	0	Zinc finger protein
TRITD4Bv1G180870	4B	1	0	1	HR-like lesion-inducing protein-related protein
TRITD4Bv1G181440	4B	1	0	1	Zinc finger protein
TRITD4Bv1G182160	4B	1	0	1	disease resistance protein (TIR-NBS-LRR class)
TRITD4Bv1G183290	4B	1	0	1	protein kinase family protein
TRITD4Bv1G194550	4B	1	0	1	2-oxoglutarate and Fe(II)-dependent oxygenase superfamily protein
TRITD4Bv1G196060	4B	2	0	2	Callose synthase-like protein
TRITD4Bv1G198810	4B	1	1	0	L-gulonolactone oxidase
TRITD4Bv1G201350	4B	1	0	1	T-box transcription factor%2C putative (DUF863)
TRITD4Bv1G202660	4B	1	0	1	CCR4-NOT transcription complex subunit 1
TRITD4Bv1G202920	4B	1	0	1	Pre-mRNA-splicing factor ATP-dependent RNA helicase TE?
TRITD5Av1G000780	5A	1	1	0	MADS-box transcription factor AGAMOUS-like protein
TRITD5Av1G002820	5A	1	0	1	Lipoxygenase
TRITD5Av1G005750	5A	1	0	1	Enolase
TRITD5Av1G012780	5A	1	0	1	Protein IQ-DOMAIN 1
TRITD5Av1G012810	5A	1	0	1	Tropinone reductase-like protein
TRITD5Av1G022300	5A	1	0	1	Protein kinase G
TRITD5Av1G023100	5A	1	0	1	transmembrane protein G
TRITD5Av1G023450	5A	1	0	1	CBS domain protein-like
TRITD5Av1G038370	5A	1	0	1	Hexosyltransferase
TRITD5Av1G039800	5A	1	0	1	Diacylglycerol kinase
TRITD5Av1G041030	5A	1	0	1	Phosphatidylinositol N-acetyglucosaminlytransferase subunit P-like protein
TRITD5Av1G077100	5A	1	0	1	UDP-N-acetylglucosamine 1-carboxyvinyltransferase G
TRITD5Av1G115260	5A	1	1	0	gene_id=TRITD5Av1G115260
TRITD5Av1G120510	5A	1	1	0	Kinesin-like protein
TRITD5Av1G126190	5A	1	0	1	GBF-interacting protein 1%2C putative isoform 1
TRITD5Av1G133850	5A	1	1	0	NBS-LRR disease resistance protein-like
TRITD5Av1G138670	5A	1	0	1	Protein spinster
TRITD5Av1G138920	5A	1	0	1	Pumilio
TRITD5Av1G139020	5A	1	0	1	LAG1 longevity assurance-like protein
TRITD5Av1G141270	5A	1	0	1	Transcription initiation factor TFIID subunit 10
TRITD5Av1G143950	5A	1	0	1	Golgi SNAP receptor complex member 1 G
TRITD5Av1G145620	5A	2	0	2	DUF1666 family protein
TRITD5Av1G150230	5A	1	0	1	Alpha/beta-Hydrolases superfamily protein%2C putative
TRITD5Av1G151440	5A	1	0	1	Kinase family protein
TRITD5Av1G153270	5A	1	0	1	Ribosomal RNA small subunit methyltransferase F
TRITD5Av1G153600	5A	1	0	1	Methyl-CpG-binding domain-containing protein 8
TRITD5Av1G154890	5A	1	0	1	F-box family protein
TRITD5Av1G157110	5A	2	1	1	Pentatricopeptide repeat-containing protein
TRITD5Av1G159150	5A	1	1	0	Protein TRANSPARENT TESTA 1 G
TRITD5Av1G159370	5A	2	2	0	Nucleolar-like protein G
TRITD5Av1G161870	5A	1	0	1	electron transporter%2C putative (Protein of unknown function%2C DUF547)
TRITD5Av1G163600	5A	1	1	0	Ubiquitin carboxyl-terminal hydrolase 2
TRITD5Av1G172300	5A	1	0	1	Kinase family protein
TRITD5Av1G179570	5A	1	1	0	Homeobox leucine zipper protein
TRITD5Av1G182200	5A	1	1	0	Hexosyltransferase
TRITD5Av1G184970	5A	1	0	1	Peptidyl-prolyl cis-trans isomerase
TRITD5Av1G188660	5A	1	0	1	Disease resistance protein (NBS-LRR class) family
TRITD5Av1G188790	5A	2	2	0	SAUR-like auxin-responsive protein family%2C putative
TRITD5Av1G189750	5A	1	0	1	Subtilisin-like protease
TRITD5Av1G192180	5A	2	0	2	Helicase-related family protein
TRITD5Av1G194820	5A	1	1	0	Cytochrome P450 family protein%2C expressed
TRITD5Av1G196480	5A	1	0	1	DCD (Development and Cell Death) domain protein
TRITD5Av1G197380	5A	1	1	0	Cell surface glycoprotein 1 G
TRITD5Av1G202210	5A	1	1	0	WD repeat and FYVE domain-containing protein 3
TRITD5Av1G202570	5A	2	2	0	Kinase-like protein
TRITD5Av1G203730	5A	1	0	1	Nitrate transporter 1.1 G
TRITD5Av1G204920	5A	2	0	2	Mitochondrial carrier family protein
TRITD5Av1G205000	5A	2	1	1	Kinase family protein
TRITD5Av1G205480	5A	1	1	0	UDP-glycosyltransferase 83A1 G
TRITD5Av1G206250	5A	1	1	0	Basic helix-loop-helix (BHLH) DNA-binding superfamily protein
TRITD5Av1G208340	5A	3	3	0	Cold acclimation protein
TRITD5Av1G209430	5A	1	0	1	Tubulin alpha chain
TRITD5Av1G214580	5A	1	1	0	FAD/NAD(P)-binding oxidoreductase family protein
TRITD5Av1G217720	5A	2	0	2	5'-3' exoribonuclease%2C putative%2C expressed
TRITD5Av1G218280	5A	1	0	1	BTB/POZ domain containing protein%2C expressed
TRITD5Av1G230590	5A	1	1	0	LURP-one-like protein
TRITD5Av1G236830	5A	1	0	1	Monosaccharide-sensing protein 2
TRITD5Av1G244630	5A	2	2	0	vacuolar sorting-associated protein (DUF946)
TRITD5Av1G244870	5A	1	0	1	60S ribosomal protein L21
TRITD5Av1G245700	5A	1	1	0	2-oxoglutarate (2OG) and Fe(II)-dependent oxygenase superfamily protein
TRITD5Av1G245780	5A	1	1	0	Kinase family protein
TRITD5Av1G247260	5A	1	0	1	Terpene synthase%2C putative
TRITD5Av1G247920	5A	2	0	2	Dirigent protein
TRITD5Av1G248570	5A	1	1	0	Cell wall invertase
TRITD5Av1G251970	5A	1	0	1	T-box transcription factor%2C putative (DUF863)
TRITD5Av1G254420	5A	1	0	1	gene_id=TRITD5Av1G254420
TRITD5Av1G255620	5A	1	1	0	ATP dependent RNA helicase
TRITD5Av1G256610	5A	1	1	0	transmembrane protein%2C putative (DUF594)
TRITD5Av1G258040	5A	1	1	0	AP-2 complex subunit alpha-1
TRITD5Bv1G000410	5B	1	1	0	Ethylene receptor
TRITD5Bv1G002040	5B	1	1	0	gene_id=TRITD5Bv1G002040
TRITD5Bv1G002960	5B	1	0	1	Serine protease HtrA-like
TRITD5Bv1G003040	5B	1	0	1	Cytochrome P450
TRITD5Bv1G004610	5B	2	0	2	Enolase
TRITD5Bv1G004860	5B	1	0	1	Bromodomain and WD repeat domain-containing protein
TRITD5Bv1G015680	5B	1	1	0	Pentatricopeptide repeat (PPR) superfamily protein
TRITD5Bv1G017060	5B	1	0	1	BTB/POZ and MATH domain-containing protein 2
TRITD5Bv1G025690	5B	1	0	1	Heat shock protein STI
TRITD5Bv1G026490	5B	1	0	1	Ubiquitin-like-specific protease 1C
TRITD5Bv1G030280	5B	1	0	1	Vacuolar protein sorting-associated protein%2C putative (DUF1162) G
TRITD5Bv1G031730	5B	1	0	1	B3 domain-containing protein
TRITD5Bv1G035670	5B	1	0	1	ATP-dependent RNA helicase%2C putative
TRITD5Bv1G066570	5B	1	1	0	RUN and FYVE domain-containing protein 2 G
TRITD5Bv1G067030	5B	1	1	0	3'(2')%2C5'-bisphosphate nucleotidase G
TRITD5Bv1G080660	5B	1	1	0	AT hook motif DNA-binding family protein
TRITD5Bv1G081950	5B	1	1	0	Tyrosine decarboxylase family protein
TRITD5Bv1G094850	5B	1	0	1	Acyl-[acyl-carrier-protein]--UDP-N-acetylglucosamine O-acyltransferase
TRITD5Bv1G100940	5B	1	1	0	GDSL esterase/lipase G
TRITD5Bv1G120500	5B	2	2	0	Endo-1%2C3(4)-beta-glucanase 1
TRITD5Bv1G122750	5B	2	2	0	Sugar transporter%2C putative
TRITD5Bv1G124460	5B	1	0	1	UBX domain-containing protein
TRITD5Bv1G124520	5B	1	0	1	HMG-Y-related protein A
TRITD5Bv1G124660	5B	1	0	1	1-phosphatidylinositol-3-phosphate 5-kinase
TRITD5Bv1G126320	5B	1	0	1	FBD-associated F-box protein
TRITD5Bv1G127320	5B	1	0	1	Ribosome production factor 2-like protein
TRITD5Bv1G127960	5B	1	0	1	Aldehyde dehydrogenase
TRITD5Bv1G128220	5B	1	0	1	Chlorophyll a-b binding protein%2C chloroplastic
TRITD5Bv1G130550	5B	1	0	1	Transcription initiation factor TFIID subunit 10
TRITD5Bv1G131360	5B	1	0	1	glycine/proline-rich protein
TRITD5Bv1G137780	5B	1	0	1	Remorin
TRITD5Bv1G138200	5B	1	0	1	Heat Stress Transcription Factor family protein
TRITD5Bv1G138230	5B	1	0	1	ABA 8'-hydroxylase cytochrome P450
TRITD5Bv1G139850	5B	1	0	1	RNA-binding protein
TRITD5Bv1G142130	5B	1	0	1	Ribosomal RNA small subunit methyltransferase F
TRITD5Bv1G143490	5B	1	0	1	TMV-MP30 binding protein 2C G
TRITD5Bv1G144190	5B	1	1	0	Protein kinase
TRITD5Bv1G148180	5B	1	1	0	E3 ubiquitin-protein ligase-like protein
TRITD5Bv1G153860	5B	2	0	2	Methyl-CpG-binding domain protein
TRITD5Bv1G154810	5B	1	1	0	30S ribosomal protein S16
TRITD5Bv1G155090	5B	1	0	1	Ubiquitin carboxyl-terminal hydrolase 2
TRITD5Bv1G155260	5B	1	0	1	Cysteine-rich receptor-kinase-like protein
TRITD5Bv1G155460	5B	1	0	1	NADH dehydrogenase [ubiquinone] 1 alpha subcomplex subunit 12
TRITD5Bv1G155750	5B	1	1	0	60S ribosomal protein L32
TRITD5Bv1G157390	5B	1	1	0	F-box protein
TRITD5Bv1G158700	5B	1	1	0	Beta-ureidopropionase
TRITD5Bv1G158900	5B	1	1	0	Nucleolar protein 14
TRITD5Bv1G161070	5B	1	1	0	gene_id=TRITD5Bv1G161070
TRITD5Bv1G161310	5B	1	0	1	Fatty acid oxidation complex subunit alpha
TRITD5Bv1G161640	5B	1	0	1	UDP-glucose 4-epimerase%2C putative
TRITD5Bv1G161780	5B	1	0	1	F-box protein
TRITD5Bv1G161840	5B	1	0	1	Alpha/beta-Hydrolases superfamily protein
TRITD5Bv1G162280	5B	1	0	1	WD40 repeat-like protein
TRITD5Bv1G164570	5B	1	1	0	Flowering time control protein FPA
TRITD5Bv1G166000	5B	1	0	1	Ankyrin repeat-containing protein
TRITD5Bv1G169370	5B	1	1	0	GTPase-activating protein GYP7
TRITD5Bv1G182670	5B	1	1	0	Flavin-containing monooxygenase
TRITD5Bv1G184140	5B	1	1	0	High mobility group family
TRITD5Bv1G185670	5B	1	1	0	Phosphatidylinositol-4-phosphate 5-kinase family protein
TRITD5Bv1G185940	5B	1	1	0	Acetyl-coenzyme A synthetase
TRITD5Bv1G186100	5B	1	1	0	Cysteine--tRNA ligase
TRITD5Bv1G186370	5B	2	2	0	Histone-lysine N-methyltransferase
TRITD5Bv1G186950	5B	1	1	0	Serpin family protein
TRITD5Bv1G188680	5B	2	0	2	Chromodomain-helicase-DNA-binding family protein
TRITD5Bv1G189950	5B	1	1	0	GPI mannosyltransferase 1
TRITD5Bv1G193180	5B	1	0	1	Homeobox leucine-zipper protein
TRITD5Bv1G195210	5B	1	0	1	E3 ubiquitin protein ligase DRIP2
TRITD5Bv1G196020	5B	1	0	1	Disease resistance protein (NBS-LRR class) family
TRITD5Bv1G197010	5B	1	0	1	Protein transport protein SEC23
TRITD5Bv1G197100	5B	1	1	0	Histone H2A
TRITD5Bv1G198340	5B	1	0	1	tRNA (guanine-N(7)-)-methyltransferase non-catalytic subunit
TRITD5Bv1G199470	5B	1	1	0	ATP-dependent RNA helicase%2C putative
TRITD5Bv1G199750	5B	1	1	0	Beta-glucosidase
TRITD5Bv1G203270	5B	1	0	1	Chaperone protein DnaJ
TRITD5Bv1G206580	5B	1	1	0	Succinate dehydrogenase [ubiquinone] flavoprotein subunit%2C mitochondrial
TRITD5Bv1G210330	5B	1	1	0	ATP-dependent Clp protease ATP-binding subunit
TRITD5Bv1G210680	5B	2	0	2	S-adenosyl-L-methionine-dependent methyltransferases superfamily protein
TRITD5Bv1G211440	5B	1	0	1	Glutathione-S-transferase
TRITD5Bv1G218570	5B	1	0	1	Histone H1
TRITD5Bv1G219810	5B	1	1	0	RNA-binding family protein%2C putative
TRITD5Bv1G221250	5B	1	0	1	PLASTID MOVEMENT IMPAIRED protein (DUF827)
TRITD5Bv1G221520	5B	1	0	1	Receptor-like kinase
TRITD5Bv1G222120	5B	1	0	1	Plant invertase/pectin methylesterase inhibitor superfamily protein
TRITD5Bv1G222550	5B	1	0	1	Prolyl 4-hydroxylase alpha subunit%2C putative
TRITD5Bv1G223830	5B	1	1	0	Cysteine/Histidine-rich C1 domain family protein
TRITD5Bv1G225090	5B	1	0	1	Protein kinase family protein
TRITD5Bv1G230110	5B	1	1	0	Cytochrome P450
TRITD5Bv1G230590	5B	1	1	0	PHD finger alfin-like protein
TRITD5Bv1G230880	5B	2	0	2	F-box protein
TRITD5Bv1G231160	5B	1	1	0	purine permease 2 G
TRITD5Bv1G233610	5B	3	2	1	B3 domain-containing protein
TRITD5Bv1G233850	5B	1	1	0	DCD (Development and cell death) domain protein
TRITD5Bv1G235870	5B	1	1	0	ATP-dependent RNA helicase
TRITD5Bv1G241270	5B	1	0	1	Disease resistance protein RPM1
TRITD5Bv1G241350	5B	1	1	0	Kinase family protein
TRITD5Bv1G245530	5B	1	0	1	Long-chain-fatty-acid CoA ligase%2C putative
TRITD5Bv1G246290	5B	1	0	1	Conserved oligomeric Golgi complex subunit 2
TRITD5Bv1G248120	5B	1	0	1	DEP domain-containing protein 5
TRITD5Bv1G248800	5B	2	0	2	Transducin/WD-like repeat-protein
TRITD5Bv1G251580	5B	1	0	1	Exportin-1
TRITD5Bv1G253640	5B	1	0	1	UPF0176 protein
TRITD6Av1G003610	6A	1	0	1	Hydroxycinnamoyl-CoA shikimate/quinate hydroxycinnamoyltransferase
TRITD6Av1G004910	6A	1	0	1	Protein KINESIN LIGHT CHAIN-RELATED 3
TRITD6Av1G005030	6A	1	0	1	Elongation factor P-like protein%2C putative isoform 3 G
TRITD6Av1G005150	6A	1	1	0	Protein kinase family protein
TRITD6Av1G005610	6A	1	0	1	Subtilisin-like protease
TRITD6Av1G006830	6A	1	0	1	Heterogeneous nuclear ribonucleoprotein%2C putative%2C expressed
TRITD6Av1G009970	6A	1	0	1	Glutamate receptor
TRITD6Av1G018120	6A	1	1	0	Auxin-responsive protein
TRITD6Av1G019880	6A	1	0	1	Plant basic secretory family protein
TRITD6Av1G025610	6A	1	0	1	F-box/RNI-like superfamily protein
TRITD6Av1G029260	6A	1	1	0	DNA polymerase V
TRITD6Av1G029630	6A	1	0	1	5'-AMP-activated protein kinase subunit beta-1
TRITD6Av1G031950	6A	1	1	0	Splicing factor 3B subunit-like protein
TRITD6Av1G032340	6A	1	1	0	Photosystem I assembly protein Ycf3
TRITD6Av1G035020	6A	1	1	0	Galactokinase
TRITD6Av1G037650	6A	1	1	0	nucleoporin G
TRITD6Av1G039480	6A	1	0	1	E3 ubiquitin-protein ligase Arkadia G
TRITD6Av1G041680	6A	1	1	0	Fatty acid oxidation complex alpha subunit%2C putative
TRITD6Av1G044470	6A	1	0	1	cDNA clone:J013058P10%2C full insert sequence G
TRITD6Av1G048050	6A	1	0	1	Receptor-like kinase
TRITD6Av1G073500	6A	1	1	0	RPM1 interacting protein 4%2C putative
TRITD6Av1G080320	6A	1	1	0	Arf GTPase activating protein
TRITD6Av1G081960	6A	1	1	0	Histone deacetylase
TRITD6Av1G088760	6A	1	0	1	Senescence-associated family protein
TRITD6Av1G098200	6A	1	0	1	GTP-binding protein TypA/BipA like G
TRITD6Av1G099570	6A	1	0	1	SNARE-interacting protein KEULE
TRITD6Av1G099940	6A	1	1	0	Vesicle transport protein
TRITD6Av1G105180	6A	1	1	0	Ran-binding protein 10
TRITD6Av1G105810	6A	1	0	1	Ethylene-responsive transcription factor-like protein
TRITD6Av1G108930	6A	1	1	0	Lipase class 3-like
TRITD6Av1G118190	6A	1	0	1	Pentatricopeptide repeat-containing protein
TRITD6Av1G118440	6A	1	0	1	GPI ethanolamine phosphate transferase 1
TRITD6Av1G120280	6A	1	1	0	Histone H2A G
TRITD6Av1G120680	6A	1	0	1	Basic-leucine zipper (bZIP) transcription factor family protein G
TRITD6Av1G132690	6A	1	0	1	TGN-related%2C localized SYP41-interacting protein%2C putative G
TRITD6Av1G137030	6A	1	0	1	LETM1 and EF-hand domain-containing protein 1%2C mitochondrial
TRITD6Av1G139180	6A	1	0	1	Pentatricopeptide repeat-containing protein G
TRITD6Av1G142120	6A	1	0	1	Helicase protein MOM1 TE?
TRITD6Av1G142790	6A	1	0	1	Adenosine kinase-like protein
TRITD6Av1G144910	6A	1	0	1	Auxin-responsive family protein
TRITD6Av1G146060	6A	1	0	1	G-box-binding factor 1 G
TRITD6Av1G146880	6A	1	0	1	CLIP-associating family protein
TRITD6Av1G149020	6A	1	0	1	Sister chromatid cohesion protein PDS5 B-B
TRITD6Av1G150150	6A	1	0	1	Nitrilase
TRITD6Av1G170030	6A	1	1	0	WRKY transcription factor G
TRITD6Av1G173710	6A	2	2	0	basic helix-loop-helix (bHLH) DNA-binding superfamily protein
TRITD6Av1G173990	6A	1	0	1	ATP-dependent DNA helicase recG
TRITD6Av1G184950	6A	1	1	0	Pollen-specific protein
TRITD6Av1G187270	6A	1	1	0	Beta-xylosidase%2C putative
TRITD6Av1G192540	6A	1	0	1	MADS box transcription factor
TRITD6Av1G199570	6A	1	0	1	BZIP transcription factor
TRITD6Av1G205970	6A	1	0	1	Quinoprotein amine dehydrogenase%2C beta chain-like RIC1-like guanyl-nucleotide exchange factor
TRITD6Av1G207260	6A	1	0	1	Equilibrative nucleoside transporter
TRITD6Av1G211820	6A	1	0	1	Zinc finger protein VAR3%2C chloroplastic
TRITD6Av1G213930	6A	1	0	1	Acetamidase/Formamidase family protein
TRITD6Av1G216780	6A	1	0	1	Di-glucose binding protein with Kinesin motor domain-containing protein
TRITD6Av1G221580	6A	1	0	1	Aconitate hydratase
TRITD6Av1G222930	6A	1	0	1	Protein SMG8
TRITD6Av1G227110	6A	1	0	1	TSA: Wollemia nobilis Ref_Wollemi_Transcript_29242_1275 transcribed RNA sequence
TRITD6Bv1G000070	6B	1	0	1	Receptor-like protein kinase
TRITD6Bv1G005370	6B	1	0	1	Acid beta-fructofuranosidase
TRITD6Bv1G007860	6B	1	1	0	Mannosyltransferase
TRITD6Bv1G008960	6B	2	0	2	ATP-dependent helicase family protein
TRITD6Bv1G010020	6B	1	0	1	Heterogeneous nuclear ribonucleoprotein%2C putative%2C expressed
TRITD6Bv1G011380	6B	1	0	1	WD repeat-containing protein fzy-1
TRITD6Bv1G011950	6B	1	0	1	F-box family protein
TRITD6Bv1G013260	6B	1	0	1	Cytosolic Fe-S cluster assembly factor NBP35
TRITD6Bv1G013660	6B	1	0	1	DEAD box RNA helicase family protein TE?
TRITD6Bv1G014880	6B	2	0	2	Cap binding protein%2C putative
TRITD6Bv1G015290	6B	1	0	1	Receptor protein kinase-like
TRITD6Bv1G015680	6B	1	1	0	GDSL esterase/lipase G
TRITD6Bv1G016300	6B	2	1	1	SPOC domain/transcription elongation factor S-II%2C putative
TRITD6Bv1G016640	6B	1	1	0	F-box family protein
TRITD6Bv1G019850	6B	1	0	1	Syntaxin
TRITD6Bv1G020070	6B	1	0	1	Beta-fructofuranosidase%2C insoluble protein
TRITD6Bv1G024580	6B	1	0	1	Rac-like GTP-binding protein
TRITD6Bv1G026730	6B	1	1	0	Mitogen-activated protein kinase kinase 1
TRITD6Bv1G034360	6B	1	0	1	Chaperone protein dnaJ%2C putative
TRITD6Bv1G039780	6B	1	1	0	Pentatricopeptide repeat-containing protein
TRITD6Bv1G040470	6B	1	1	0	Phosphopantetheine adenylyltransferase
TRITD6Bv1G040760	6B	1	1	0	Heat Stress Transcription Factor family protein
TRITD6Bv1G041970	6B	2	0	2	DNA polymerase V
TRITD6Bv1G042260	6B	1	0	1	CTC-interacting domain 7
TRITD6Bv1G045160	6B	1	1	0	Histone acetyltransferase
TRITD6Bv1G045370	6B	1	0	1	guanine nucleotide-binding protein subunit gamma
TRITD6Bv1G045940	6B	1	0	1	Calmodulin-binding family protein%2C putative%2C expressed
TRITD6Bv1G046360	6B	1	1	0	Glucan endo-1%2C3-beta-glucosidase-like protein
TRITD6Bv1G049030	6B	1	0	1	Disease resistance protein (NBS-LRR class) family
TRITD6Bv1G050510	6B	1	0	1	DNA/RNA helicase protein
TRITD6Bv1G050720	6B	1	0	1	nucleoporin G
TRITD6Bv1G051240	6B	1	1	0	Phosphatidylserine decarboxylase proenzyme G
TRITD6Bv1G052140	6B	1	0	1	Kelch repeat-containing protein 1
TRITD6Bv1G052320	6B	2	0	2	Endoglucanase
TRITD6Bv1G053200	6B	1	1	0	DNA-directed RNA polymerase subunit
TRITD6Bv1G053570	6B	1	1	0	Receptor kinase
TRITD6Bv1G053990	6B	1	0	1	Leucine-rich repeat receptor-like protein kinase family protein
TRITD6Bv1G054670	6B	2	0	2	Ubiquitin carboxyl-terminal hydrolase 12
TRITD6Bv1G057380	6B	1	1	0	Quinone oxidoreductase-like protein
TRITD6Bv1G057840	6B	1	1	0	Cysteine protease
TRITD6Bv1G059340	6B	1	0	1	Pre-mRNA-splicing factor 38B
TRITD6Bv1G060460	6B	1	0	1	Receptor-like kinase
TRITD6Bv1G064260	6B	1	1	0	Two-component response regulator
TRITD6Bv1G066650	6B	1	1	0	Protein CYPRO4
TRITD6Bv1G070030	6B	1	1	0	Nicotianamine synthase
TRITD6Bv1G070750	6B	1	1	0	Phosphoglycerate kinase
TRITD6Bv1G073730	6B	1	0	1	Outer envelope protein 80%2C chloroplastic
TRITD6Bv1G075820	6B	1	0	1	Receptor-like protein kinase
TRITD6Bv1G075960	6B	1	1	0	Cellulose synthase-like protein
TRITD6Bv1G082890	6B	1	1	0	Cytochrome P450%2C putative
TRITD6Bv1G086600	6B	1	1	0	F-box protein
TRITD6Bv1G087670	6B	1	0	1	Histone deacetylase
TRITD6Bv1G091280	6B	1	0	1	Transcription factor protein G
TRITD6Bv1G091800	6B	1	1	0	GDSL esterase/lipase
TRITD6Bv1G098130	6B	1	1	0	U-box domain-containing protein
TRITD6Bv1G098540	6B	1	0	1	mediator of RNA polymerase II transcription subunit-like protein G
TRITD6Bv1G104130	6B	1	0	1	Copine-1
TRITD6Bv1G107670	6B	1	1	0	SNARE-interacting protein KEULE
TRITD6Bv1G109360	6B	1	0	1	Protein phosphatase 2c%2C putative
TRITD6Bv1G110690	6B	1	0	1	Calmodulin binding protein-like protein
TRITD6Bv1G123620	6B	1	0	1	CCAAT/enhancer-binding protein zeta
TRITD6Bv1G124250	6B	1	0	1	Serine protease HTRA1
TRITD6Bv1G129790	6B	1	0	1	Acetolactate synthase small subunit
TRITD6Bv1G129880	6B	1	0	1	Bidirectional sugar transporter SWEET
TRITD6Bv1G130220	6B	1	0	1	S-adenosylmethionine decarboxylase proenzyme
TRITD6Bv1G131420	6B	2	1	1	Leucine-rich repeat (LRR) family protein
TRITD6Bv1G132230	6B	1	0	1	Leucine-rich repeat protein kinase family protein
TRITD6Bv1G132370	6B	1	0	1	CLIP-associating family protein
TRITD6Bv1G132420	6B	1	0	1	Prolyl oligopeptidase family protein
TRITD6Bv1G132500	6B	1	0	1	Oligopeptide transporter%2C putative
TRITD6Bv1G132830	6B	2	0	2	peroxin 3-1
TRITD6Bv1G133070	6B	1	1	0	response regulator 1
TRITD6Bv1G133870	6B	1	0	1	E3 ubiquitin-protein ligase
TRITD6Bv1G136190	6B	1	0	1	B-block-binding subunit of tfiiic protein%2C putative G
TRITD6Bv1G137540	6B	1	0	1	OO_Ba0013J05-OO_Ba0033A15.14 protein G
TRITD6Bv1G137900	6B	1	0	1	WD-repeat protein%2C putative
TRITD6Bv1G137970	6B	1	0	1	RNA polymerase II C-terminal domain phosphatase-like protein G
TRITD6Bv1G139950	6B	1	1	0	Aldehyde dehydrogenase
TRITD6Bv1G140450	6B	2	2	0	ATP-dependent zinc metalloprotease FTSH 7%2C chloroplastic
TRITD6Bv1G140690	6B	1	1	0	Protein kinase
TRITD6Bv1G140700	6B	1	1	0	U6 snRNA phosphodiesterase
TRITD6Bv1G141880	6B	1	1	0	UPF0565 protein C2orf69
TRITD6Bv1G142540	6B	1	1	0	Cytochrome P450
TRITD6Bv1G146300	6B	1	0	1	Anaphase-promoting complex subunit 8-like protein
TRITD6Bv1G152580	6B	1	0	1	Pentatricopeptide repeat-containing protein
TRITD6Bv1G154670	6B	1	1	0	F-box family protein TE?
TRITD6Bv1G155720	6B	1	1	0	Lysine-specific demethylase
TRITD6Bv1G160270	6B	1	1	0	Elongation factor 1-alpha G
TRITD6Bv1G160550	6B	1	1	0	Histone-lysine N-methyltransferase
TRITD6Bv1G164410	6B	1	0	1	ADP-L-glycero-D-manno-heptose-6-epimerase
TRITD6Bv1G165920	6B	1	0	1	ADP%2CATP carrier protein%2C mitochondrial
TRITD6Bv1G170480	6B	1	0	1	Amino acid transporter family protein
TRITD6Bv1G172160	6B	1	0	1	Cytochrome P450
TRITD6Bv1G174350	6B	2	2	0	Ankyrin repeat-containing protein
TRITD6Bv1G174650	6B	1	0	1	RNA-dependent RNA polymerase
TRITD6Bv1G180600	6B	1	0	1	Transcription elongation factor (TFIIS) family protein%2C putative
TRITD6Bv1G181600	6B	1	0	1	Nuclear-pore anchor
TRITD6Bv1G182530	6B	1	0	1	Microtubule-associated protein TORTIFOLIA1
TRITD6Bv1G183470	6B	1	0	1	Armadillo repeat-containing protein 6
TRITD6Bv1G191310	6B	1	0	1	Protein CPR-5 G
TRITD6Bv1G193010	6B	1	0	1	PHD finger protein-like
TRITD6Bv1G194970	6B	1	0	1	DNA-directed RNA polymerase subunit
TRITD6Bv1G196160	6B	1	0	1	Replication protein A 70 kDa DNA-binding subunit
TRITD6Bv1G198480	6B	1	0	1	Sn1-specific diacylglycerol lipase alpha
TRITD6Bv1G200380	6B	1	1	0	Glycosyltransferase G
TRITD6Bv1G201380	6B	1	0	1	Pyrophosphate-energized vacuolar membrane proton pump
TRITD6Bv1G201750	6B	1	0	1	Quinoprotein amine dehydrogenase%2C beta chain-like RIC1-like guanyl-nucleotide exchange factor
TRITD6Bv1G204670	6B	3	1	2	Trehalose-6-phosphate synthase
TRITD6Bv1G205610	6B	1	0	1	Isopentenyl-diphosphate delta-isomerase
TRITD6Bv1G207140	6B	1	1	0	F-box/RNI-like superfamily protein
TRITD6Bv1G207740	6B	1	0	1	Zinc finger protein VAR3%2C chloroplastic
TRITD6Bv1G213940	6B	1	0	1	Receptor-kinase%2C putative
TRITD6Bv1G214050	6B	3	0	3	phox (PX) domain-containing protein G
TRITD6Bv1G218520	6B	1	0	1	methyl-coenzyme M reductase II subunit gamma%2C putative (DUF3741)
TRITD6Bv1G224950	6B	2	0	2	Disease resistance protein (TIR-NBS-LRR class) family
TRITD6Bv1G225150	6B	9	1	8	Disease resistance protein RPM1
TRITD6Bv1G226010	6B	1	0	1	Zinc finger CCCH domain-containing protein 19
TRITD6Bv1G227240	6B	1	1	0	Seed maturation-like protein
TRITD6Bv1G229050	6B	1	0	1	Protein LAZY 1 G
TRITD7Av1G001490	7A	6	1	5	Beta-fructofuranosidase 1
TRITD7Av1G007140	7A	1	0	1	Cellulose synthase
TRITD7Av1G007550	7A	1	1	0	Guanine nucleotide-binding protein subunit alpha-like protein
TRITD7Av1G009560	7A	2	1	1	NBS-LRR disease resistance protein
TRITD7Av1G010430	7A	1	1	0	Haloacid dehalogenase-like hydrolase domain-containing protein 3
TRITD7Av1G017740	7A	1	0	1	Alpha/beta-hydrolase superfamily protein
TRITD7Av1G018600	7A	2	2	0	1-deoxy-D-xylulose-5-phosphate synthase%2C Transketolase
TRITD7Av1G019090	7A	1	0	1	ABC transporter G family member
TRITD7Av1G020330	7A	1	0	1	Kinesin light chain 3
TRITD7Av1G021070	7A	1	1	0	Kinesin-like protein
TRITD7Av1G022340	7A	1	0	1	RING/U-box superfamily protein
TRITD7Av1G026810	7A	2	0	2	Protein kinase
TRITD7Av1G027290	7A	1	0	1	Chalcone synthase
TRITD7Av1G030780	7A	1	1	0	Polyubiquitin
TRITD7Av1G031310	7A	1	0	1	3-ketoacyl-CoA synthase
TRITD7Av1G034880	7A	1	0	1	Subtilisin-like protease
TRITD7Av1G037490	7A	1	1	0	Serine/threonine-protein phosphatase
TRITD7Av1G040390	7A	1	1	0	DCD (Development and Cell Death) domain-like protein
TRITD7Av1G042070	7A	1	0	1	2-oxoglutarate (2OG) and Fe(II)-dependent oxygenase superfamily protein
TRITD7Av1G044020	7A	1	0	1	Octicosapeptide/Phox/Bem1p domain-containing protein kinase
TRITD7Av1G045340	7A	1	1	0	Bidirectional sugar transporter SWEET
TRITD7Av1G046220	7A	1	0	1	Thioredoxin
TRITD7Av1G049850	7A	1	0	1	Ubiquitin-conjugating enzyme%2C E2
TRITD7Av1G051570	7A	1	0	1	10 kDa chaperonin
TRITD7Av1G052590	7A	1	0	1	Chalcone-flavanone isomerase family protein G
TRITD7Av1G056120	7A	1	1	0	GLABRA2 expression modulator
TRITD7Av1G059200	7A	1	1	0	Membrane-anchored ubiquitin-fold protein
TRITD7Av1G059910	7A	1	0	1	phosphatidylinositol-speciwc phospholipase C5 G
TRITD7Av1G060430	7A	1	0	1	BTB/POZ domain-containing protein
TRITD7Av1G060990	7A	1	0	1	Hexosyltransferase
TRITD7Av1G061140	7A	1	0	1	Exosome complex component rrp4
TRITD7Av1G063230	7A	1	1	0	Ring finger protein
TRITD7Av1G065380	7A	1	1	0	NAC domain protein%2C
TRITD7Av1G065500	7A	1	1	0	Transducin/WD40 repeat protein
TRITD7Av1G065810	7A	1	1	0	phosphoglucosamine mutase-like protein
TRITD7Av1G068080	7A	1	0	1	Dynamin-like protein
TRITD7Av1G070410	7A	1	0	1	Ribonucleoside-diphosphate reductase small chain
TRITD7Av1G073280	7A	1	1	0	Glycosyltransferase
TRITD7Av1G074180	7A	1	0	1	Amino acid transporter family protein
TRITD7Av1G076730	7A	1	0	1	Embryogenesis transmembrane protein
TRITD7Av1G077180	7A	1	1	0	Embryogenesis transmembrane protein-like
TRITD7Av1G078890	7A	1	1	0	Enhancer of mRNA-decapping protein 4
TRITD7Av1G079310	7A	1	0	1	Proteasome activator subunit 4-like G
TRITD7Av1G079530	7A	1	1	0	Transducin/WD40 repeat protein
TRITD7Av1G084870	7A	1	1	0	Protein sawadee homeodomain-like 2
TRITD7Av1G102170	7A	1	0	1	Telomeric repeat-binding factor 1
TRITD7Av1G103490	7A	1	0	1	Glutamate-1-semialdehyde 2%2C1-aminomutase
TRITD7Av1G105580	7A	1	1	0	Dirigent protein G
TRITD7Av1G108260	7A	1	0	1	Ankyrin repeat-containing protein
TRITD7Av1G124190	7A	1	0	1	Type 1 membrane protein-like G
TRITD7Av1G124780	7A	1	0	1	Mediator of rna polymerase ii transcription subunit 15a
TRITD7Av1G126700	7A	2	0	2	Exocyst complex component Sec8-like
TRITD7Av1G127750	7A	1	0	1	myosin-binding protein (Protein of unknown function%2C DUF593)
TRITD7Av1G135170	7A	1	0	1	acclimation of photosynthesis to environment G
TRITD7Av1G139210	7A	1	0	1	Cytochrome b561
TRITD7Av1G141300	7A	1	0	1	LETM1-like protein G
TRITD7Av1G142010	7A	1	0	1	Transmembrane 9 superfamily member
TRITD7Av1G145090	7A	1	0	1	WRKY transcription factor%2C putative
TRITD7Av1G151430	7A	1	0	1	Homeodomain-like superfamily protein
TRITD7Av1G157820	7A	1	0	1	F-box family protein
TRITD7Av1G159040	7A	1	0	1	Glycerol-3-phosphate dehydrogenase [NAD(P)+]
TRITD7Av1G160530	7A	1	0	1	Beta-1%2C3-galactosyltransferase-like protein
TRITD7Av1G161050	7A	1	0	1	N-acetyl-D-glucosamine kinase
TRITD7Av1G164440	7A	1	0	1	Holliday junction ATP-dependent DNA helicase RuvB
TRITD7Av1G170260	7A	1	1	0	Gamma-irradiation and mitomycin c induced 1 G
TRITD7Av1G171470	7A	1	1	0	Tracheary element differentiation-related 7 G
TRITD7Av1G171910	7A	1	1	0	Pectin lyase-like superfamily protein
TRITD7Av1G176250	7A	1	1	0	Auxin-responsive protein
TRITD7Av1G185680	7A	1	0	1	plant/protein (Protein of unknown function%2C DUF538)
TRITD7Av1G191950	7A	1	0	1	SPX and EXS domain-containing protein 1
TRITD7Av1G194290	7A	1	0	1	Calmodulin-like
TRITD7Av1G196720	7A	1	1	0	Elongation factor 1-gamma
TRITD7Av1G197850	7A	1	1	0	Transmembrane protein%2C putative
TRITD7Av1G198700	7A	1	1	0	Protein RMD5-like protein A
TRITD7Av1G207730	7A	1	0	1	polyamine-modulated factor 1-binding protein G
TRITD7Av1G210020	7A	1	0	1	extracellular ligand-gated ion channel protein (DUF3537)
TRITD7Av1G210250	7A	1	1	0	Nudix hydrolase
TRITD7Av1G213120	7A	1	0	1	Protein phosphatase 2c%2C putative
TRITD7Av1G216950	7A	1	0	1	D-aminoacyl-tRNA deacylase G
TRITD7Av1G219580	7A	1	0	1	Pre-mRNA-splicing factor syf2 G
TRITD7Av1G219980	7A	1	0	1	CDPK-related kinase 3 G
TRITD7Av1G220170	7A	1	0	1	FBD-associated F-box protein
TRITD7Av1G220820	7A	2	1	1	Poly [ADP-ribose] polymerase
TRITD7Av1G221500	7A	1	1	0	Protein strawberry notch-1-like protein
TRITD7Av1G222810	7A	1	1	0	Glycosyltransferase
TRITD7Av1G223010	7A	1	1	0	Flavonoid 3'-hydroxylase
TRITD7Av1G223870	7A	1	0	1	F-box/RNI-like/FBD-like domains-containing protein
TRITD7Av1G230480	7A	1	0	1	Exostosin-1 G
TRITD7Av1G231980	7A	1	0	1	F-box family protein
TRITD7Av1G232470	7A	2	0	2	Ribosomal RNA large subunit methyltransferase E
TRITD7Av1G240290	7A	1	0	1	Glycosyltransferase
TRITD7Av1G241720	7A	1	0	1	choice-of-anchor C domain protein%2C putative (Protein of unknown function%2C DUF642)
TRITD7Av1G246480	7A	1	0	1	Geranylgeranyl transferase type-2 subunit alpha
TRITD7Av1G250090	7A	2	0	2	Pentatricopeptide repeat-containing protein
TRITD7Av1G250490	7A	1	0	1	BTB/POZ domain containing protein%2C expressed
TRITD7Av1G255060	7A	1	1	0	F-box protein
TRITD7Av1G257700	7A	1	0	1	UDP-glycosyltransferase
TRITD7Av1G258560	7A	1	1	0	MMS19 nucleotide excision repair protein-like protein
TRITD7Av1G263810	7A	1	1	0	Leucine-rich repeat receptor-like protein kinase family protein
TRITD7Av1G270370	7A	1	0	1	Chaperone protein htpG family protein
TRITD7Av1G273220	7A	1	0	1	Transcription factor GTE12
TRITD7Av1G276310	7A	1	1	0	High mobility group protein
TRITD7Av1G278870	7A	1	0	1	DUF789 family protein
TRITD7Av1G280070	7A	1	0	1	NBS-LRR-like resistance protein
TRITD7Bv1G003640	7B	1	0	1	Sulfotransferase
TRITD7Bv1G004680	7B	2	0	2	ABC transporter C family protein
TRITD7Bv1G009450	7B	1	0	1	E3 SUMO-protein ligase pli1 G
TRITD7Bv1G011650	7B	1	0	1	Metaxin-related
TRITD7Bv1G015430	7B	1	0	1	Pyrophosphate-energized vacuolar membrane proton pump
TRITD7Bv1G017220	7B	1	1	0	Transcriptional corepressor SEUSS
TRITD7Bv1G023730	7B	1	1	0	Basic helix-loop-helix transcription factor
TRITD7Bv1G023950	7B	2	2	0	Ethylene-responsive transcription factor
TRITD7Bv1G026620	7B	1	0	1	T-complex protein 1 subunit delta
TRITD7Bv1G029640	7B	1	0	1	Transmembrane emp24 domain-containing protein
TRITD7Bv1G030450	7B	1	0	1	Serpin family protein
TRITD7Bv1G036160	7B	1	0	1	U-box domain-containing protein
TRITD7Bv1G038600	7B	1	1	0	Amino acid transporter%2C putative
TRITD7Bv1G042150	7B	1	0	1	CDP-diacylglycerol--glycerol-3-phosphate 3-phosphatidyltransferase%2C putative G
TRITD7Bv1G045210	7B	1	0	1	F-box protein
TRITD7Bv1G046020	7B	1	0	1	Condensin complex subunit 3
TRITD7Bv1G046640	7B	1	1	0	Ketose-bisphosphate aldolase class-II family protein isoform 3
TRITD7Bv1G046650	7B	2	0	2	1-phosphatidylinositol-3-phosphate 5-kinase
TRITD7Bv1G047810	7B	1	0	1	HIPL1 protein
TRITD7Bv1G048080	7B	1	0	1	Squamosa promoter-binding protein%2C putative
TRITD7Bv1G048770	7B	1	0	1	Aldehyde dehydrogenase
TRITD7Bv1G051700	7B	1	0	1	Glycosyltransferase
TRITD7Bv1G052190	7B	1	1	0	Embryogenesis transmembrane protein-like
TRITD7Bv1G052640	7B	1	0	1	Transmembrane protein C9orf5
TRITD7Bv1G053880	7B	1	0	1	Enhancer of mRNA-decapping protein 4
TRITD7Bv1G055260	7B	1	0	1	RNA recognition motif
TRITD7Bv1G058410	7B	1	0	1	Serine/threonine-protein kinase
TRITD7Bv1G067860	7B	1	0	1	3-oxoacyl-reductase
TRITD7Bv1G068380	7B	1	1	0	ETHYLENE INSENSITIVE 3-like 3 protein
TRITD7Bv1G069020	7B	1	0	1	RNA binding family protein%2C putative G
TRITD7Bv1G069300	7B	1	0	1	60S ribosomal protein L31
TRITD7Bv1G070330	7B	1	0	1	Alanine:glyoxylate aminotransferase
TRITD7Bv1G074820	7B	1	0	1	Ubiquitinyl hydrolase 1
TRITD7Bv1G081380	7B	1	0	1	Golgin candidate 4 G
TRITD7Bv1G081770	7B	2	0	2	Rhomboid-like protein
TRITD7Bv1G082570	7B	1	0	1	Nck-associated protein 1
TRITD7Bv1G082750	7B	1	0	1	Reticulocyte-binding protein 2 a G
TRITD7Bv1G084330	7B	1	0	1	Kinesin-like protein
TRITD7Bv1G089170	7B	1	0	1	Ypt/Rab-GAP domain of gyp1p superfamily protein G
TRITD7Bv1G089790	7B	1	0	1	Glutamyl-tRNA reductase-binding protein%2C chloroplastic
TRITD7Bv1G092890	7B	1	0	1	14-3-3 protein
TRITD7Bv1G099970	7B	1	0	1	Dentin sialophosphoprotein-related%2C putative isoform 3 G
TRITD7Bv1G103610	7B	1	0	1	Transmembrane 9 superfamily member
TRITD7Bv1G104790	7B	1	0	1	WRKY transcription factor%2C putative
TRITD7Bv1G106860	7B	1	0	1	Transmembrane 9 superfamily member
TRITD7Bv1G108620	7B	1	0	1	Homeodomain-like superfamily protein
TRITD7Bv1G108950	7B	1	0	1	NAC domain-containing protein
TRITD7Bv1G109890	7B	1	0	1	ATP-dependent RNA helicase DeaD
TRITD7Bv1G110910	7B	1	0	1	Superoxide dismutase [Cu-Zn]
TRITD7Bv1G111960	7B	1	0	1	RNA-binding protein 25
TRITD7Bv1G114500	7B	1	0	1	Oxysterol-binding family protein
TRITD7Bv1G120900	7B	1	0	1	Zinc finger protein LSD1 TE?
TRITD7Bv1G121580	7B	1	0	1	Succinate dehydrogenase [ubiquinone] iron-sulfur subunit%2C mitochondrial
TRITD7Bv1G125660	7B	1	0	1	Protein kinase family protein
TRITD7Bv1G127160	7B	1	1	0	Ataxia telangiectasia-mutated and RAD3-like protein G
TRITD7Bv1G137990	7B	1	1	0	Auxin-responsive protein
TRITD7Bv1G143830	7B	1	1	0	multidrug resistance-associated protein 2
TRITD7Bv1G143970	7B	1	0	1	Cytochrome P450-like protein
TRITD7Bv1G149730	7B	1	0	1	Elongation factor 1-gamma
TRITD7Bv1G153770	7B	1	0	1	Cytochrome c oxidase%2C subunit Vib family protein
TRITD7Bv1G155610	7B	1	0	1	Crooked neck-like protein 1
TRITD7Bv1G162400	7B	1	0	1	Lipase
TRITD7Bv1G162700	7B	1	0	1	root meristem growth factor G
TRITD7Bv1G163850	7B	1	1	0	Processing peptidase
TRITD7Bv1G163980	7B	1	0	1	Protein phosphatase 2c%2C putative
TRITD7Bv1G164330	7B	1	0	1	Cinnamoyl-CoA reductase 4
TRITD7Bv1G164460	7B	1	0	1	Cell division cycle 27-like protein
TRITD7Bv1G171780	7B	1	1	0	ATP-dependent RNA helicase
TRITD7Bv1G172950	7B	1	1	0	Galactokinase
TRITD7Bv1G180980	7B	1	0	1	Fe/S biogenesis protein nfuA
TRITD7Bv1G184000	7B	1	0	1	Pentatricopeptide repeat-containing protein
TRITD7Bv1G185770	7B	1	0	1	Glutathione synthetase
TRITD7Bv1G190630	7B	1	0	1	Peroxidase
TRITD7Bv1G190750	7B	1	0	1	transmembrane protein%2C putative (Protein of unknown function%2C DUF642)
TRITD7Bv1G195170	7B	1	0	1	NBS-LRR-like resistance protein
TRITD7Bv1G198610	7B	1	0	1	BTB/POZ domain containing protein%2C expressed
TRITD7Bv1G199100	7B	1	0	1	Phosphoglycerate kinase
TRITD7Bv1G201790	7B	1	0	1	ABC transporter family protein
TRITD7Bv1G202820	7B	1	0	1	Haloacid dehalogenase-like hydrolase domain-containing protein 3
TRITD7Bv1G205320	7B	1	0	1	F-box protein
TRITD7Bv1G206620	7B	1	0	1	Ubiquitin-conjugating enzyme E2
TRITD7Bv1G207690	7B	1	1	0	Disease resistance protein RPM1
TRITD7Bv1G210380	7B	1	0	1	Ubiquitin carboxyl-terminal hydrolase family protein
TRITD7Bv1G213040	7B	1	1	0	F-box family protein
TRITD7Bv1G213710	7B	1	0	1	Histone-lysine N-methyltransferase
TRITD7Bv1G217560	7B	2	0	2	disease resistance protein (TIR-NBS-LRR class)
TRITD7Bv1G218500	7B	1	1	0	Transcription initiation factor TFIID subunit 1
TRITD7Bv1G218860	7B	2	1	1	Purple acid phosphatase
TRITD7Bv1G219760	7B	1	0	1	TNF receptor-associated factor family protein
TRITD7Bv1G221240	7B	3	0	3	Disease resistance protein (NBS-LRR class) family
TRITD7Bv1G223170	7B	1	0	1	Acetyl-coenzyme A synthetase
TRITD7Bv1G224220	7B	3	0	3	Disease resistance protein
TRITD7Bv1G225210	7B	1	1	0	Protein phosphatase 2C
TRITD7Bv1G225760	7B	1	0	1	Coatomer subunit beta'-1
TRITD7Bv1G227310	7B	1	1	0	Serine/threonine-protein kinase
TRITD7Bv1G227700	7B	2	0	2	Phospholipase D
TRITD7Bv1G227970	7B	1	0	1	26S protease regulatory subunit
TRITD7Bv1G230030	7B	1	0	1	MYB-related protein
TRITD7Bv1G232910	7B	1	0	1	Coiled-coil domain-containing protein 12
TRITD7Bv1G233720	7B	1	1	0	NBS-LRR-like resistance protein
Total SNP number		1547	595	952
Low frequency, LF; High frequency, HF.

## Sheet: Table S2c
Table S2c Distribution of SNP markers by annotated gene.
	Number of SNPs by annotation
SNP type into genes	1	2	3	4	5	6	8	9	Total a
LF	492	46	2	0	1	0	0	0	595
HF	787	70	4	0	1	0	1	0	952
Total b	1237	125	12	1	1	1	0	1	1547
Low frequency, LF; High frequency, HF.
a Total number of SNP in genes classified by allele frequency
b Total number of SNP according the number of polymorphic SNP markers by annotation

## Sheet: Table S2d
Table S2d Highly polymorphic annotated genes and their reported function in the Svevo.v1 genome assembly
List of HPG (Annotations ID)	Chr.	SNP number into the gene	LF SNPs linked to the annotation	HF SNPs linked to the annotation	Description	Gene tree a	SNP markers within the annotation
TRITD1Av1G014080	1A	3	1	2	WEB family protein, chloroplastic	EPlGT00730000051088	AX-94444583,AX-94978091,AX-94761052
TRITD1Av1G031150	1A	3	2	1	RING/U-box superfamily protein, putative	EPlGT00940000168979	AX-95124337,AX-94637911,AX-94521861
TRITD1Bv1G038560	1B	5	5	0	ABC transporter B family protein	EPlGT00950000210275	AX-94744310,AX-94751829,AX-94811797,AX-94433809,AX-94958411
TRITD2Bv1G014390	2B	4	2	2	60 kDa chaperonin	EPlGT00940000164891	AX-94849785,AX-94856367,AX-94966965,AX-95215205
TRITD2Bv1G243300	2B	3	1	2	DNA-directed RNA polymerase subunit beta	EPlGT00950000210409	AX-94944028,AX-94510243,AX-95224864
TRITD3Bv1G159500	3B	3	3	0	U3 small nucleolar ribonucleoprotein protein imp4, putative	EPlGT00920000146201	AX-94497295,AX-94448198,AX-94383106,AX-94485572,AX-94461356
TRITD3Bv1G247020	3B	3	1	2	transmembrane protein, putative (DUF594)	EPlGT01000000244723	AX-95654355,AX-95233557,AX-94697780
TRITD4Av1G261500	4A	3	0	3	Monocopper oxidase-like protein SKU5	EPlGT00940000164818	AX-95231129,AX-95150738,AX-95652066
TRITD5Av1G208340	5A	3	3	0	Cold acclimation protein	EPlGT00940000177224	AX-94964296,AX-94538143,AX-94792657
TRITD5Bv1G233610	5B	3	2	1	B3 domain-containing protein	EPlGT00140000004372	AX-94988532,AX-94810410,AX-94844136
TRITD6Bv1G204670	6B	3	1	2	Trehalose-6-phosphate synthase	EPlGT00990000236228	AX-94416850,AX-94513671,AX-94727470
TRITD6Bv1G214050	6B	3	0	3	phox (PX) domain-containing protein G	EPlGT00140000002486	AX-94895229,AX-94422554,AX-94536963
TRITD6Bv1G225150	6B	9	1	8	Disease resistance protein RPM1	EPlGT01000000244709	AX-94994854,AX-94826703,AX-95120830,AX-95022626,AX-95106206,AX-94690651,AX-95155193,AX-94765507,AX-94390457
TRITD7Av1G001490	7A	6	1	5	Beta-fructofuranosidase 1	EPlGT00950000210225	AX-94434510,AX-94437052,AX-94937022,AX-94946159,AX-94630583,AX-94794970
TRITD7Bv1G221240	7B	3	0	3	Disease resistance protein (NBS-LRR class) family	EPlGT01000000244736	AX-95249547,AX-94634020,AX-95133915
TRITD7Bv1G224220	7B	3	0	3	Disease resistance protein	EPlGT00940000164579	AX-94458733,AX-94709340,AX-95101523
Highly polymorphic genes, HPG; chromosome, Chr; low frequency LF; high frequency, HF.
a Phylogenetic tree of paralog and ortholog genes for the annotation
