# Supplementary material for: Linkage disequilibrium patterns, population structure and diversity analysis in a worldwide durum wheat collection including Argentinian genotypes
Source: BMC Genomics. 2021 Apr 5;22:233. doi: 10.1186/s12864-021-07519-z (PMC8022437; doi:10.1186/s12864-021-07519-z)
Supplement: Supplementary file 4 — Additional file 4. [file 12864_2021_7519_MOESM4_ESM.xlsx]

## Sheet: Title page
Linkage disequilibrium patterns, population structure and diversity analysis in a worldwide durum wheat collection including Argentinian genotypes
Pablo Federico Roncallo1, Adelina Olga Larsen2, Ana Laura Achilli1, Carolina Saint Pierre 3, Cristian Andrés Gallo1, Susanne Dreisigacker3, Viviana Echenique1*
1Centro de Recursos Naturales Renovables de la Zona Semiárida (CERZOS), Departamento de Agronomía, Universidad Nacional del Sur (UNS)-CONICET, Bahía Blanca, Argentina.
2 CEI Barrow, Instituto Nacional de Tecnología Agropecuaria (INTA), Tres Arroyos, Buenos Aires, Argentina.
3 International Maize and Wheat Improvement Center (CIMMYT), El Batán, Edo. de México, México.
*Corresponding author:
E-mail: echeniq@criba.edu.ar

## Sheet: Table S3a
Table S3a Analysis of private alleles in LF SNPs considering the origin of accessions
ORIGIN	N° Accessions	Polymorphic SNPs	SNPs with PA	% SNP with PA	% PA / total	Accessions with PA	% Accessions with PA	Mean PA by Accession
TOTAL	197	2577	1102	42.7629	100	122	61.9289	9.03279
ITT	17	1244	416	33.4405	37.7495	17	100	24.4706
ARM	71	1169	200	17.1086	18.1488	45	63.3803	4.44444
CHI	26	714	303	42.437	27.4955	17	65.3846	17.8235
FRA	22	633	86	13.5861	7.80399	19	86.3636	4.52632
ART	14	505	50	9.90099	4.53721	7	50	7.14286
WAN	17	448	26	5.80357	2.35935	7	41.1765	3.71429
ITM	16	316	18	5.6962	1.63339	7	43.75	2.57143
CIM	10	235	1	0.425532	0.0907441	1	10	1
USA	4	176	29	16.4773	2.63158	2	50	14.5
Low frequency, LF; Number of private alleles, PA.

## Sheet: Table S3b
Table S3b Analysis of private alleles in LF SNPs according to the breeding period or year of release of accessions
Period	N° accessions	Polymorphic SNPs	SNPs with PA	% SNP with PA	% PA / total	Accessions with PA	% Accessions with PA	Mean PA by accession
1915-1959	6	274	12	4.37956	1.06952	3	50	4
1960-1969	5	505	33	6.53465	2.94118	3	60	11
1970-1979	15	1239	396	31.9613	35.2941	14	93.3333	28.2857
1980-1989	22	602	30	4.98339	2.6738	8	36.3636	3.75
1990-1999	24	585	32	5.47009	2.85205	7	29.1667	4.57143
2000-2009	101	1832	590	32.2052	52.5847	73	72.2772	8.08219
2010-2020	24	496	29	5.84677	2.58467	11	45.8333	2.63636
Total	197	2577	1122	43.539	100	119	60.4061	9.42857
Low frequency, LF; Number of private alleles, PA.

## Sheet: Table S3c
Table S3c List of accessions carrying private alleles in LF SNPs
Accession ID	Accession name	Origin	Period	N° PA by Origin	N° PA by period
161	Quc 3506-2009	CHI	2000-2009	252	277
17	Polesine	ITT	1970-1979	210	190
18	Gabbiano	ITT	1970-1979	69	68
21	Gerardo 610	ITT	1970-1979	63	61
102	VF 0121	ARM	2000-2009	50	58
112	CBW 0105	ARM	2000-2009	48	47
15	Granato	ITT	1970-1979	41	39
173	Langdon(Dic-3A)-10	USA	2000-2009	29	41
11	Maristella	ITT	1960-1969	28	4
10	Bonaerense 202	ART	1960-1969	26	24
119	CBW 0111	ARM	2000-2009	26	31
62	Arbois	FRA	1990-1999	22	21
1	Cappelli	ITT	1915-1959	20	9
16	Gerardo 575	ITT	1970-1979	19	19
74	Biensur	FRA	2000-2009	19	23
25	CRZ-1.12	ITT	1970-1979	18	17
22	Gerardo 574	ITT	1970-1979	18	18
26	GAB 125	ITT	1970-1979	16	14
114	CBW 0120	ARM	2000-2009	16	18
20	Buck Mechongue	ART	1970-1979	15	15
118	CBW 0101	ARM	2000-2009	14	15
121	CBW 0200	ARM	2000-2009	13	13
88	Corcolen	CHI	2000-2009	13	17
150	Quc 3509-2007	CHI	2000-2009	13	18
81	Karur	FRA	2000-2009	12	18
34	Ardente	FRA	1980-1989	11	9
93	ACA 1801F	ARM	2000-2009	11	11
171	Ci 1936	ITM	2000-2009	11	8
128	CBW 05072	ARM	2000-2009	11	7
60	Colosseo	ITM	1990-1999	10	2
135	CBW 09280	ARM	2000-2009	10	5
178	Buck Zafiro	ARM	2010-2020	10	6
182	ACA 3576.13	ARM	2010-2020	9	9
46	Haurani	WAN	1980-1989	8	8
99	Artimon	FRA	2000-2009	8	4
154	Quc 3755-2008	CHI	2000-2009	8	9
176	Queule-INIA	CHI	2010-2020	8	2
9	Etit 38	WAN	1960-1969	7	5
14	Creso	ITT	1970-1979	7	9
13	Balcarceño INTA	ART	1970-1979	7	11
44	Buck Cristal	ARM	1980-1989	7	2
145	Quc 3587-2007	CHI	2000-2009	7	1
146	Quc 3584-2007	CHI	2000-2009	7	2
148	Quc 3555-2007	CHI	2000-2009	7	12
177	BonINTA Quillen	ARM	2010-2020	7	1
48	Heider//Mt/Ho	WAN	1980-1989	6	6
87	Catervo	ITM	2000-2009	6	4
126	CBW 05082	ARM	2000-2009	6	1
163	Quc 3462-2009	CHI	2000-2009	6	9
127	CBW 05024	ARM	2000-2009	6	3
41	Neodur	FRA	1980-1989	5	2
80	BonINTA Carilo	ARM	2000-2009	5	1
124	CBW 0230	ARM	2000-2009	5	3
160	Quc 3559-2009	CHI	2000-2009	5	10
162	Quc 3427-2009	CHI	2000-2009	5	9
129	CBW 05081	ARM	2000-2009	5	0
184	Buck 37	ARM	2010-2020	5	5
4	Capeiti	ITT	1915-1959	4	0
50	Ixos	FRA	1990-1999	4	2
68	Marrout	WAN	1990-1999	4	3
53	Exeldur	FRA	1990-1999	4	0
79	Buck Platino	ARM	2000-2009	4	3
90	DGE-1	USA	2000-2009	4	13
131	CBW 08043	ARM	2000-2009	4	5
108	VF 042	ARM	2000-2009	3	0
101	VF 003	ARM	2000-2009	3	2
86	Durobonus	FRA	2000-2009	3	6
97	Garic	FRA	2000-2009	3	4
139	ACA 2125.07	ARM	2000-2009	3	3
125	CBW 0416	ARM	2000-2009	3	1
134	CBW 09270	ARM	2000-2009	3	2
5	Capeiti8	ITT	1915-1959	2	1
3	Candeal Sel. La previsión	ART	1915-1959	2	2
12	Appullo	ITT	1970-1979	2	2
43	Korifla =Cham 3	WAN	1980-1989	2	2
38	Wadalmez-1	WAN	1980-1989	2	2
49	Alcalou	FRA	1990-1999	2	0
61	Fortore	ITM	1990-1999	2	2
72	Sachem	FRA	1990-1999	2	0
122	CBW 0210	ARM	2000-2009	2	3
123	CBW 0225	ARM	2000-2009	2	2
77	Orlu	FRA	2000-2009	2	2
83	Byblos	FRA	2000-2009	2	4
84	Vivadur	FRA	2000-2009	2	4
147	Quc 3506-2007	CHI	2000-2009	2	1
159	Quc 3694-2008	CHI	2000-2009	2	4
149	Quc 3497-2007	CHI	2000-2009	2	4
133	CBW 09161	ARM	2000-2009	2	0
183	Buck 31	ARM	2010-2020	2	0
188	Buck 44	ARM	2010-2020	2	0
189	Buck 45	ARM	2010-2020	2	1
190	Buck 46	ARM	2010-2020	2	0
196	BUCK 0015	FRA	2010-2020	2	2
7	Taganrog Sel. BUCK	ART	1960-1969	1	0
19	Gerardo 645	ITT	1970-1979	1	1
24	BF 1776	ART	1970-1979	1	1
23	Bha	WAN	1970-1979	1	0
37	Adamello	ITT	1980-1989	1	2
35	Duilio	ITT	1980-1989	1	0
29	Buck Candisur	ART	1980-1989	1	0
59	BonINTA Cumenay	ARM	1990-1999	1	1
64	Ciccio	ITM	1990-1999	1	0
70	Concadoro	ITM	1990-1999	1	1
73	Buck Esmeralda	ARM	2000-2009	1	1
107	VF 0154	ARM	2000-2009	1	1
105	VF 0137	ARM	2000-2009	1	1
142	B#25	ARM	2000-2009	1	2
113	CBW 0112	ARM	2000-2009	1	1
172	Co 1937	ITM	2000-2009	1	0
98	Nautilur	FRA	2000-2009	1	0
137	DD150	ARM	2000-2009	1	2
144	Quc 3104-2005	CHI	2000-2009	1	2
164	Quc 3538-2009	CHI	2000-2009	1	2
158	Quc 3763-2008	CHI	2000-2009	1	5
195	Amarillo	FRA	2010-2020	1	1
179	ACA 1903F	ARM	2010-2020	1	0
194	7144 IDSN 39	CIM	2010-2020	1	1
181	ACA 3571.13	ARM	2010-2020	1	1
191	Buck 47	ARM	2010-2020	1	0
192	CBW 10192	ARM	2010-2020	1	0
193	CBW 10821	ARM	2010-2020	1	0
197	BUCK 0014	FRA	2010-2020	1	1
165	65-IAT2	CIM	2000-2009	0	1
167	69-IAT2	CIM	2000-2009	0	3
168	71-IAT2	CIM	2000-2009	0	8
170	80-IAT2	CIM	2000-2009	0	1
116	VF 0163	ARM	2000-2009	0	1
103	VF 0167	ARM	2000-2009	0	3
143	B#27	ARM	2000-2009	0	1
109	CBW 0001	ARM	2000-2009	0	3
111	CBW 0004	ARM	2000-2009	0	2
120	CBW 0156	ARM	2000-2009	0	1
76	Joyau	FRA	2000-2009	0	5
78	Tiziannia	ITM	2000-2009	0	1
75	Portorico	ITM	2000-2009	0	2
91	Ourania	WAN	2000-2009	0	1
92	Josephina	WAN	2000-2009	0	1
151	Quc 3739-2008	CHI	2000-2009	0	2
153	Quc 3738-2008	CHI	2000-2009	0	4
155	Quc 3672-2008	CHI	2000-2009	0	5
Low frequency, LF; Number of private alleles, PA.
