# Supplementary material for: Linkage disequilibrium patterns, population structure and diversity analysis in a worldwide durum wheat collection including Argentinian genotypes
Source: BMC Genomics. 2021 Apr 5;22:233. doi: 10.1186/s12864-021-07519-z (PMC8022437; doi:10.1186/s12864-021-07519-z)
Supplement: Supplementary file 5 — Additional file 5. [file 12864_2021_7519_MOESM5_ESM.xlsx]

## Sheet: Title page
Linkage disequilibrium patterns, population structure and diversity analysis in a worldwide durum wheat collection including Argentinian genotypes
Pablo Federico Roncallo1, Adelina Olga Larsen2, Ana Laura Achilli1, Carolina Saint Pierre 3, Cristian Andrés Gallo1, Susanne Dreisigacker3, Viviana Echenique1*
1Centro de Recursos Naturales Renovables de la Zona Semiárida (CERZOS), Departamento de Agronomía, Universidad Nacional del Sur (UNS)-CONICET, Bahía Blanca, Argentina.
2 CEI Barrow, Instituto Nacional de Tecnología Agropecuaria (INTA), Tres Arroyos, Buenos Aires, Argentina.
3 International Maize and Wheat Improvement Center (CIMMYT), El Batán, Edo. de México, México.
*Corresponding author:
E-mail: echeniq@criba.edu.ar

## Sheet: Table S4a
Table S4a Pairwise Fst and Nei genetic distance between origins
	ARM	ART	CHI	CIM	FRA	ITM	ITT	USA	WAN
ARM		0.127985	0.0917377	0.10835	0.0852451	0.121265	0.130129	0.142001	0.103421
ART	0.0786339		0.303479	0.32644	0.159916	0.121519	0.0457349	0.320592	0.216245
CHI	0.063943	0.176469		0.03859	0.229075	0.202272	0.27036	0.24678	0.123409
CIM	0.079999	0.193347	0.0363231		0.243927	0.223429	0.292488	0.269436	0.131616
FRA	0.0549245	0.0963647	0.141147	0.154716		0.125173	0.147285	0.134802	0.154241
ITM	0.0699407	0.0783296	0.124165	0.139677	0.0788493		0.0719943	0.24337	0.138963
ITT	0.0758269	0.033768	0.157417	0.173809	0.0898494	0.0466649		0.297103	0.170198
USA	0.104924	0.196811	0.166794	0.184365	0.104115	0.157123	0.182491		0.18864
WAN	0.0638857	0.129119	0.0852539	0.0946862	0.0945551	0.0852586	0.102898	0.131304
Accessions are coded as ARM: modern Argentinian; ART: traditional Argentinian; CHI: Chile; CIM: CIMMYT; FRA: France; ITM: modern Italian; ITT: traditional Italian; USA: United States; WAN: West Asia/ North Africa region. Accessions from Argentina and Italy were divided into two groups according to the year of release (until, and after 1985). Accessions labeled as "traditional" are those either br…
Table S4a.1 Percentage of variation explained by the first 3 axes of PCoA
											Fig. S4a PCoA via distance matrix with data standardization of Nei genetic distance
Axis	1	2	3
Percentage (%)	43.8343	25.8764	9.84582
Cumulative %	43.8343	69.7107	79.5565

## Sheet: Table S4b
Table S4b. Pairwise Fst and Nei genetic distance among breeding periods
	1915-1959	1960-1969	1970-1979	1980-1989	1990-1999	2000-2009	2010-2020
1915-1959		0.0682035	0.0660997	0.117349	0.108752	0.174444	0.201701
1960-1969	0.0771363		0.0791221	0.173374	0.152416	0.254744	0.297943
1970-1979	0.0527866	0.0800275		0.078065	0.0733943	0.134609	0.164624
1980-1989	0.0815232	0.136249	0.048002		0.0278941	0.0361093	0.067812
1990-1999	0.0767124	0.124059	0.0446925	0.0161398		0.0452643	0.0874279
2000-2009	0.110397	0.174791	0.0770412	0.020338	0.0257184		0.033387
2010-2020	0.125081	0.195576	0.0945173	0.0396706	0.0503736	0.020659
Pairwise Fst values are shown below diagonal. Pairwise Nei genetic distances are shown above diagonal.
Table S4b.1. Percentage of variation explained by the first 3 axes of PCoA
Axis	1	2	3
Percentage (%)	89.9084	6.12622	2.5667						Fig. S4b PCoA via distance matrix with data standardization of Nei genetic distance
Cumulative %	89.9084	96.0347	98.6014

## Sheet: Table S4c
Table S4c. Pairwise Fst and Nei genetic distance between sub-Populations
	Q1	Q2	Q3	Q4	Q5
Q1		0.146007	0.18688	0.193681	0.190427
Q2	0.138815		0.295789	0.274538	0.140812
Q3	0.186048	0.270419		0.275341	0.350645
Q4	0.188284	0.256356	0.289175		0.251287
Q5	0.193294	0.156261	0.337283	0.280068
Q1 to Q5: sub-population inferred by DAPC. Pairwise Fst values are shown below the diagonal. Pairwise Nei genetic distances are shown above the diagonal.
Table S4c.1. Percentage of variation explained by the first 3 axes of PCoA
Axis	1	2	3
Percentage (%)	58.4938	30.0078	7.78946
Cumulative %	58.4938	88.5015	96.291
								Fig. 4c PCoA via distance matrix with data standardization of Nei genetic distance
