# Supplementary material for: Linkage disequilibrium patterns, population structure and diversity analysis in a worldwide durum wheat collection including Argentinian genotypes
Source: BMC Genomics. 2021 Apr 5;22:233. doi: 10.1186/s12864-021-07519-z (PMC8022437; doi:10.1186/s12864-021-07519-z)
Supplement: Supplementary file 10 — Additional file 10. [file 12864_2021_7519_MOESM10_ESM.xlsx]

## Sheet: Title page
Linkage disequilibrium patterns, population structure and diversity analysis in a worldwide durum wheat collection including Argentinian genotypes
Pablo Federico Roncallo1, Adelina Olga Larsen2, Ana Laura Achilli1, Carolina Saint Pierre 3, Cristian Andrés Gallo1, Susanne Dreisigacker3, Viviana Echenique1*
1Centro de Recursos Naturales Renovables de la Zona Semiárida (CERZOS), Departamento de Agronomía, Universidad Nacional del Sur (UNS)-CONICET, Bahía Blanca, Argentina.
2 CEI Barrow, Instituto Nacional de Tecnología Agropecuaria (INTA), Tres Arroyos, Buenos Aires, Argentina.
3 International Maize and Wheat Improvement Center (CIMMYT), El Batán, Edo. de México, México.
*Corresponding author:
E-mail: echeniq@criba.edu.ar

## Sheet: TableS5a
Table S5a. Population structure analysis and assignment results at maximum ΔK = 2
Accession ID	Q assigned	Q1	Q2	Accession name	Origin Abbrev. a	Period	Q DAPC Clustering		Subpopulation 1 (Q1_K2)
105	1	0.999	0.001	VF 0137	ARM	2000-2009	5		ORIGIN	N	%	PERIOD	N	%	Q DAPC (K=5)	N in Q1_K2 b	%	TED by Q c	% Q in Q1_K2 d
30	1	0.999	0.001	Chagual INIA = Karim = Yavaros79	CHI	1980-1989	2		ARM	30	35.2941	1915-1959	1	1.17647	1	14	16.4706	68	20.5882
35	1	0.999	0.001	Duilio	ITT	1980-1989	2		CHI	26	30.5882	1960-1969	0	0	2	33	38.8235	41	80.4878
159	1	0.998	0.002	Quc 3694-2008	CHI	2000-2009	5		CIM	10	11.7647	1970-1979	1	1.17647	3	0	0	36	0
167	1	0.998	0.002	69-IAT2	CIM	2000-2009	2		WAN	9	10.5882	1980-1989	10	11.7647	4	5	5.88235	18	27.7778
147	1	0.996	0.004	Quc 3506-2007	CHI	2000-2009	5		FRA	2	2.35294	1990-1999	8	9.41176	5	33	38.8235	34	97.0588
146	1	0.996	0.004	Quc 3584-2007	CHI	2000-2009	5		ART	2	2.35294	2000-2009	51	60		85	100
145	1	0.996	0.004	Quc 3587-2007	CHI	2000-2009	5		ITM	4	4.70588	2010-2020	14	16.4706
170	1	0.995	0.005	80-IAT2	CIM	2000-2009	2		USA	1	1.17647		85	100
107	1	0.9946	0.0054	VF 0154	ARM	2000-2009	5		ITT	1	1.17647
176	1	0.994	0.006	Queule-INIA	CHI	2010-2020	5			85	100
155	1	0.9928	0.0072	Quc 3672-2008	CHI	2000-2009	5
179	1	0.9926	0.0074	ACA 1903F	ARM	2010-2020	5
194	1	0.9916	0.0084	7144 IDSN 39	CIM	2010-2020	5
186	1	0.967	0.033	Buck 42	ARM	2010-2020	2
111	1	0.9614	0.0386	CBW 0004	ARM	2000-2009	2
156	1	0.9554	0.0446	Quc 3730-2008	CHI	2000-2009	5
163	1	0.9536	0.0464	Quc 3462-2009	CHI	2000-2009	5
23	1	0.95	0.05	Bha	WAN	1970-1979	2
164	1	0.9488	0.0512	Quc 3538-2009	CHI	2000-2009	2
161	1	0.9352	0.0648	Quc 3506-2009	CHI	2000-2009	5
153	1	0.9274	0.0726	Quc 3738-2008	CHI	2000-2009	5
68	1	0.916	0.084	Marrout	WAN	1990-1999	2
160	1	0.911	0.089	Quc 3559-2009	CHI	2000-2009	5
31	1	0.9074	0.0926	Gallareta = Alta 84	CIM	1980-1989	2
104	1	0.9002	0.0998	VF 0136	ARM	2000-2009	5
184	1	0.8956	0.1044	Buck 37	ARM	2010-2020	5
158	1	0.891	0.109	Quc 3763-2008	CHI	2000-2009	2
168	1	0.882	0.118	71-IAT2	CIM	2000-2009	5
110	1	0.8808	0.1192	CBW 0002	ARM	2000-2009	5
165	1	0.8726	0.1274	65-IAT2	CIM	2000-2009	5
109	1	0.8678	0.1322	CBW 0001	ARM	2000-2009	2
75	1	0.8604	0.1396	Portorico	ITM	2000-2009	2
166	1	0.8412	0.1588	66-IAT2	CIM	2000-2009	5
152	1	0.7992	0.2008	Quc 3693-2008	CHI	2000-2009	5
175	1	0.796	0.204	Lleuque	CHI	2010-2020	5
169	1	0.7846	0.2154	73-IAT2	CIM	2000-2009	5
144	1	0.7816	0.2184	Quc 3104-2005	CHI	2000-2009	5
154	1	0.7672	0.2328	Quc 3755-2008	CHI	2000-2009	5
151	1	0.7606	0.2394	Quc 3739-2008	CHI	2000-2009	5
71	1	0.755	0.245	Dupri	ITM	1990-1999	2
187	1	0.7428	0.2572	Buck 43	ARM	2010-2020	5
42	1	0.739	0.261	Bilik No2	WAN	1980-1989	2
141	1	0.7346	0.2654	B#24	ARM	2000-2009	5
89	1	0.7232	0.2768	UC1113	USA	2000-2009	2
67	1	0.7142	0.2858	Llareta	CHI	1990-1999	1
182	1	0.707	0.293	ACA 3576.13	ARM	2010-2020	2
88	1	0.7064	0.2936	Corcolen	CHI	2000-2009	2
150	1	0.7048	0.2952	Quc 3509-2007	CHI	2000-2009	2
94	1	0.7012	0.2988	Core	ITM	2000-2009	2
183	1	0.6996	0.3004	Buck 31	ARM	2010-2020	5
185	1	0.6772	0.3228	Buck 38	ARM	2010-2020	2
33	1	0.6668	0.3332	Omguer 4	WAN	1980-1989	2
100	1	0.6552	0.3448	Cantico	ITM	2000-2009	2
149	1	0.6292	0.3708	Quc 3497-2007	CHI	2000-2009	1
40	1	0.6232	0.3768	Bonaerense Quilaco	ART	1980-1989	1
162	1	0.6164	0.3836	Quc 3427-2009	CHI	2000-2009	1
38	1	0.6126	0.3874	Wadalmez-1	WAN	1980-1989	1
52	1	0.6082	0.3918	Focha	CIM	1990-1999	1
178	1	0.6064	0.3936	Buck Zafiro	ARM	2010-2020	2
101	1	0.6062	0.3938	VF 003	ARM	2000-2009	5
73	1	0.6046	0.3954	Buck Esmeralda	ARM	2000-2009	4
136	1	0.599	0.401	DD26	ARM	2000-2009	2
190	1	0.5984	0.4016	Buck 46	ARM	2010-2020	4
32	1	0.5964	0.4036	Gan	CIM	1980-1989	5
115	1	0.5716	0.4284	CBW 0141	ARM	2000-2009	1
197	1	0.5712	0.4288	BUCK 0014	FRA	2010-2020	2
148	1	0.5704	0.4296	Quc 3555-2007	CHI	2000-2009	1
157	1	0.5672	0.4328	Quc 3775-2008	CHI	2000-2009	5
142	1	0.5652	0.4348	B#25	ARM	2000-2009	1
65	1	0.5612	0.4388	Buck Topacio	ARM	1990-1999	2
79	1	0.5494	0.4506	Buck Platino	ARM	2000-2009	4
123	1	0.5466	0.4534	CBW 0225	ARM	2000-2009	1
96	1	0.5436	0.4564	Arcodur	FRA	2000-2009	4
116	1	0.5432	0.4568	VF 0163	ARM	2000-2009	2
56	1	0.5418	0.4582	Om Rabi 5	WAN	1990-1999	2
189	1	0.5408	0.4592	Buck 45	ARM	2010-2020	4
3	1	0.5378	0.4622	Candeal Sel. La previsión	ART	1915-1959	2
133	1	0.5372	0.4628	CBW 09161	ARM	2000-2009	2
66	1	0.5274	0.4726	BonINTA Facon	ARM	1990-1999	1
139	1	0.5228	0.4772	ACA 2125.07	ARM	2000-2009	1
57	1	0.5178	0.4822	Om Rabi 3=Cham 5	WAN	1990-1999	2
48	1	0.5132	0.4868	Heider//Mt/Ho	WAN	1980-1989	1
39	1	0.5082	0.4918	Om Rabi	WAN	1980-1989	2
112	1	0.5002	0.4998	CBW 0105	ARM	2000-2009	1
2	2	0.001	0.999	Taganrog	ART	1915-1959	3		Subpopulation 2 (Q2_K2)
7	2	0.001	0.999	Taganrog Sel. BUCK	ART	1960-1969	3		ORIGIN	N	%	PERIOD	N	%	Q DAPC (K=5)	N in Q2_K2 b	%	TED by Q c	% Q in Q2_K2 d
8	2	0.001	0.999	Taganrog Vilela Fideos	ART	1960-1969	3		ARM	41	36.6071	1915-1959	5	4.46429	1	54	48.2143	68	79.4118
28	2	0.0016	0.9984	Taganrog Buck Balcarce	ART	1980-1989	3		FRA	20	17.8571	1960-1969	5	4.46429	2	8	7.14286	41	19.5122
59	2	0.002	0.998	BonINTA Cumenay	ARM	1990-1999	3		ITT	16	14.2857	1970-1979	14	12.5	3	36	32.1429	36	100
69	2	0.002	0.998	Cannizzo	ITM	1990-1999	3		ITM	12	10.7143	1980-1989	12	10.7143	4	13	11.6071	18	72.2222
70	2	0.002	0.998	Concadoro	ITM	1990-1999	3		ART	12	10.7143	1990-1999	16	14.2857	5	1	0.892857	34	2.94118
1	2	0.002	0.998	Cappelli	ITT	1915-1959	3		WAN	8	7.14286	2000-2009	50	44.6429		112	100
15	2	0.002	0.998	Granato	ITT	1970-1979	3		CHI	0	0	2010-2020	10	8.92857
24	2	0.0036	0.9964	BF 1776	ART	1970-1979	3		USA	3	2.67857		112	100
27	2	0.0036	0.9964	Bonaerense Valverde	ART	1980-1989	3		CIM	0	0
4	2	0.0036	0.9964	Capeiti	ITT	1915-1959	3			112	100
47	2	0.0048	0.9952	Buck No6	ART	1980-1989	3
19	2	0.0048	0.9952	Gerardo 645	ITT	1970-1979	3
6	2	0.0056	0.9944	Candeal Durumbuck	ART	1915-1959	3
16	2	0.0084	0.9916	Gerardo 575	ITT	1970-1979	3
13	2	0.01	0.99	Balcarceño INTA	ART	1970-1979	3
11	2	0.0106	0.9894	Maristella	ITT	1960-1969	3
61	2	0.011	0.989	Fortore	ITM	1990-1999	3
77	2	0.014	0.986	Orlu	FRA	2000-2009	1
26	2	0.0152	0.9848	GAB 125	ITT	1970-1979	3
25	2	0.0212	0.9788	CRZ-1.12	ITT	1970-1979	3
50	2	0.0264	0.9736	Ixos	FRA	1990-1999	1
18	2	0.03	0.97	Gabbiano	ITT	1970-1979	3
41	2	0.0338	0.9662	Neodur	FRA	1980-1989	1
177	2	0.045	0.955	BonINTA Quillen	ARM	2010-2020	1
127	2	0.072	0.928	CBW 05024	ARM	2000-2009	1
22	2	0.0742	0.9258	Gerardo 574	ITT	1970-1979	3
126	2	0.0772	0.9228	CBW 05082	ARM	2000-2009	1
128	2	0.0818	0.9182	CBW 05072	ARM	2000-2009	1
129	2	0.101	0.899	CBW 05081	ARM	2000-2009	1
9	2	0.1082	0.8918	Etit 38	WAN	1960-1969	3
97	2	0.1094	0.8906	Garic	FRA	2000-2009	1
53	2	0.1136	0.8864	Exeldur	FRA	1990-1999	1
62	2	0.1188	0.8812	Arbois	FRA	1990-1999	1
74	2	0.1284	0.8716	Biensur	FRA	2000-2009	1
17	2	0.1328	0.8672	Polesine	ITT	1970-1979	3
98	2	0.1382	0.8618	Nautilur	FRA	2000-2009	1
10	2	0.1442	0.8558	Bonaerense 202	ART	1960-1969	1
37	2	0.1546	0.8454	Adamello	ITT	1980-1989	3
192	2	0.1576	0.8424	CBW 10192	ARM	2010-2020	4
134	2	0.1598	0.8402	CBW 09270	ARM	2000-2009	1
137	2	0.1604	0.8396	DD150	ARM	2000-2009	1
120	2	0.1624	0.8376	CBW 0156	ARM	2000-2009	4
86	2	0.165	0.835	Durobonus	FRA	2000-2009	1
99	2	0.1654	0.8346	Artimon	FRA	2000-2009	1
87	2	0.1656	0.8344	Catervo	ITM	2000-2009	3
12	2	0.1684	0.8316	Appullo	ITT	1970-1979	3
84	2	0.1698	0.8302	Vivadur	FRA	2000-2009	1
45	2	0.174	0.826	Simeto	ITM	1980-1989	3
34	2	0.1772	0.8228	Ardente	FRA	1980-1989	3
82	2	0.187	0.813	Duetto	ITM	2000-2009	1
80	2	0.1932	0.8068	BonINTA Carilo	ARM	2000-2009	1
72	2	0.1954	0.8046	Sachem	FRA	1990-1999	1
171	2	0.1976	0.8024	Ci 1936	ITM	2000-2009	3
21	2	0.2002	0.7998	Gerardo 610	ITT	1970-1979	3
117	2	0.202	0.798	CBW 0153	ARM	2000-2009	4
113	2	0.2086	0.7914	CBW 0112	ARM	2000-2009	4
14	2	0.2116	0.7884	Creso	ITT	1970-1979	3
76	2	0.2166	0.7834	Joyau	FRA	2000-2009	1
172	2	0.2214	0.7786	Co 1937	ITM	2000-2009	3
60	2	0.225	0.775	Colosseo	ITM	1990-1999	3
106	2	0.228	0.772	VF 0113	ARM	2000-2009	1
64	2	0.2318	0.7682	Ciccio	ITM	1990-1999	3
51	2	0.2366	0.7634	Kofa	USA	1990-1999	1
103	2	0.2416	0.7584	VF 0167	ARM	2000-2009	1
108	2	0.2442	0.7558	VF 042	ARM	2000-2009	4
44	2	0.248	0.752	Buck Cristal	ARM	1980-1989	4
81	2	0.25	0.75	Karur	FRA	2000-2009	1
119	2	0.2502	0.7498	CBW 0111	ARM	2000-2009	1
63	2	0.2646	0.7354	Argeles	FRA	1990-1999	1
195	2	0.2914	0.7086	Amarillo	FRA	2010-2020	1
90	2	0.2972	0.7028	DGE-1	USA	2000-2009	1
49	2	0.3018	0.6982	Alcalou	FRA	1990-1999	1
130	2	0.3048	0.6952	CBW 08131	ARM	2000-2009	1
55	2	0.3088	0.6912	Italo	ITM	1990-1999	1
46	2	0.3162	0.6838	Haurani	WAN	1980-1989	2
173	2	0.3292	0.6708	Langdon(Dic-3A)-10	USA	2000-2009	1
121	2	0.3324	0.6676	CBW 0200	ARM	2000-2009	2
58	2	0.335	0.665	Buck Ambar	ARM	1990-1999	4
191	2	0.3378	0.6622	Buck 47	ARM	2010-2020	4
140	2	0.3412	0.6588	ACA 4420.08	ARM	2000-2009	1
138	2	0.3432	0.6568	ACA 5284.06	ARM	2000-2009	1
20	2	0.3486	0.6514	Buck Mechongue	ART	1970-1979	1
29	2	0.3526	0.6474	Buck Candisur	ART	1980-1989	4
114	2	0.3574	0.6426	CBW 0120	ARM	2000-2009	1
135	2	0.3738	0.6262	CBW 09280	ARM	2000-2009	1
83	2	0.3852	0.6148	Byblos	FRA	2000-2009	1
125	2	0.3894	0.6106	CBW 0416	ARM	2000-2009	2
124	2	0.4022	0.5978	CBW 0230	ARM	2000-2009	2
43	2	0.4076	0.5924	Korifla =Cham 3	WAN	1980-1989	5
196	2	0.412	0.588	BUCK 0015	FRA	2010-2020	1
36	2	0.4166	0.5834	Cham 1 = Waha	WAN	1980-1989	1
78	2	0.4196	0.5804	Tiziannia	ITM	2000-2009	1
180	2	0.4212	0.5788	B33.1123.16-3-4-3	ARM	2010-2020	1
193	2	0.427	0.573	CBW 10821	ARM	2010-2020	2
95	2	0.428	0.572	ACA 1901 F	ARM	2000-2009	1
85	2	0.4326	0.5674	Hekave	WAN	2000-2009	1
102	2	0.4338	0.5662	VF 0121	ARM	2000-2009	2
93	2	0.434	0.566	ACA 1801F	ARM	2000-2009	1
143	2	0.4426	0.5574	B#27	ARM	2000-2009	4
132	2	0.4432	0.5568	CBW 09034	ARM	2000-2009	2
174	2	0.4512	0.5488	Buck Granate	ARM	2010-2020	4
118	2	0.4518	0.5482	CBW 0101	ARM	2000-2009	1
54	2	0.4538	0.5462	Om Rabi 6	WAN	1990-1999	2
122	2	0.4662	0.5338	CBW 0210	ARM	2000-2009	4
181	2	0.471	0.529	ACA 3571.13	ARM	2010-2020	1
5	2	0.4712	0.5288	Capeiti8	ITT	1915-1959	1
92	2	0.4738	0.5262	Josephina	WAN	2000-2009	1
188	2	0.4912	0.5088	Buck 44	ARM	2010-2020	4
91	2	0.4918	0.5082	Ourania	WAN	2000-2009	1
131	2	0.4924	0.5076	CBW 08043	ARM	2000-2009	1
a Accessions are coded as ARM: modern Argentinian; ART: traditional Argentinian; CHI: Chile; CIM: CIMMYT; FRA: France; ITM: modern Italian; ITT: traditional Italian; USA: United States; WAN: West Asia/ North Africa region. Accessions from Argentina and Italy were divided into two groups according to the year of release (until, and after 1985). Accessions labeled as "traditional" are those either …
b Number of entries in each subpopulation from STRUCTURE which corresponds with a cluster from DAPC
c TED: Total number of entries in each cluster from DAPC
d Percentage of entries from each DAPC cluster (K=5) included within each subpopulation defined by STRUTURE (K=2)

## Sheet: Table S5b
Table S5b. Population structure results using three different methods
										Q1
Accession ID	Q STRUCTURE a	Q WARD CLUSTERING	Q DAPC	NAME	Origin Abbrev. b	PERIOD	Cluster assignation by 3 methods	Cluster assignation by DAPC-STRUC		ORIGIN a	N	%	PERIOD	N	%
93	1	1b	1	ACA 1801F	ARM	2000-2009	1	1		ARM	28	41.1765	1915-1959	1	1.47059
95	1	1b	1	ACA 1901 F	ARM	2000-2009	1	1		FRA	19	27.9412	1960-1969	1	1.47059
139	1	1a	1	ACA 2125.07	ARM	2000-2009	1	1		WAN	6	8.82353	1970-1979	1	1.47059
181	2	1b	1	ACA 3571.13	ARM	2010-2020				CHI	4	5.88235	1980-1989	5	7.35294
140	1	1b	1	ACA 4420.08	ARM	2000-2009	1	1		ART	3	4.41176	1990-1999	11	16.1765
138	1	1b	1	ACA 5284.06	ARM	2000-2009	1	1		ITM	3	4.41176	2000-2009	44	64.7059
49	3	1a	1	Alcalou	FRA	1990-1999				USA	3	4.41176	2010-2020	5	7.35294
195	1	1a	1	Amarillo	FRA	2010-2020	1	1		ITT	1	1.47059		68	100
62	1	1a	1	Arbois	FRA	1990-1999	1	1		CIM	1	1.47059
63	1	1b	1	Argeles	FRA	1990-1999	1	1			68	100
99	1	1a	1	Artimon	FRA	2000-2009	1	1
142	5	1a	1	B#25	ARM	2000-2009				ACA	7
180	1	1a	1	B33.1123.16-3-4-3	ARM	2010-2020	1	1		BUCK	3
74	1	1b	1	Biensur	FRA	2000-2009	1	1		INTA	21
10	3	3	1	Bonaerense 202	ART	1960-1969
40	1	1b	1	Bonaerense Quilaco	ART	1980-1989	1	1
80	1	1a	1	BonINTA Carilo	ARM	2000-2009	1	1
66	5	1a	1	BonINTA Facon	ARM	1990-1999
196	1	1a	1	BUCK 0015	FRA	2010-2020	1	1
20	1	1a	1	Buck Mechongue	ART	1970-1979	1	1
83	1	1a	1	Byblos	FRA	2000-2009	1	1
5	1	1a	1	Capeiti8	ITT	1915-1959	1	1
118	1	1a	1	CBW 0101	ARM	2000-2009	1	1
112	1	1a	1	CBW 0105	ARM	2000-2009	1	1
119	3	3	1	CBW 0111	ARM	2000-2009
114	1	1a	1	CBW 0120	ARM	2000-2009	1	1
115	5	1a	1	CBW 0141	ARM	2000-2009
123	4	1a	1	CBW 0225	ARM	2000-2009
127	1	1a	1	CBW 05024	ARM	2000-2009	1	1
128	1	1a	1	CBW 05072	ARM	2000-2009	1	1
177	1	1a	1	BonINTA Quillen	ARM	2010-2020	1	1
129	1	1a	1	CBW 05081	ARM	2000-2009	1	1
126	1	1a	1	CBW 05082	ARM	2000-2009	1	1
131	1	1a	1	CBW 08043	ARM	2000-2009	1	1
130	4	1a	1	CBW 08131	ARM	2000-2009
134	4	1a	1	CBW 09270	ARM	2000-2009
135	1	1a	1	CBW 09280	ARM	2000-2009	1	1
36	1	1b	1	Cham 1 = Waha	WAN	1980-1989	1	1
137	1	1b	1	DD150	ARM	2000-2009	1	1
90	1	1a	1	DGE-1	USA	2000-2009	1	1
82	1	1a	1	Duetto	ITM	2000-2009	1	1
86	1	1a	1	Durobonus	FRA	2000-2009	1	1
53	1	1a	1	Exeldur	FRA	1990-1999	1	1
52	1	1a	1	Focha	CIM	1990-1999	1	1
97	1	1a	1	Garic	FRA	2000-2009	1	1
48	1	1b	1	Heider//Mt/Ho	WAN	1980-1989	1	1
85	1	1b	1	Hekave	WAN	2000-2009	1	1
55	4	1a	1	Italo	ITM	1990-1999
50	1	1b	1	Ixos	FRA	1990-1999	1	1
92	1	1b	1	Josephina	WAN	2000-2009	1	1
76	1	1a	1	Joyau	FRA	2000-2009	1	1
81	1	1a	1	Karur	FRA	2000-2009	1	1
51	1	1b	1	Kofa	USA	1990-1999	1	1
173	1	1a	1	Langdon(Dic-3A)-10	USA	2000-2009	1	1
67	2	1b	1	Llareta	CHI	1990-1999
98	1	1b	1	Nautilur	FRA	2000-2009	1	1
41	1	1a	1	Neodur	FRA	1980-1989	1	1
77	1	1a	1	Orlu	FRA	2000-2009	1	1
91	1	1b	1	Ourania	WAN	2000-2009	1	1
162	1	1b	1	Quc 3427-2009	CHI	2000-2009	1	1
149	5	1a	1	Quc 3497-2007	CHI	2000-2009
148	5	1b	1	Quc 3555-2007	CHI	2000-2009
72	1	1a	1	Sachem	FRA	1990-1999	1	1
78	1	1a	1	Tiziannia	ITM	2000-2009	1	1
106	1	1a	1	VF 0113	ARM	2000-2009	1	1
103	1	1a	1	VF 0167	ARM	2000-2009	1	1
84	1	1a	1	Vivadur	FRA	2000-2009	1	1		Q2
38	5	1a	1	Wadalmez-1	WAN	1980-1989				ORIGIN a	N	%	PERIOD	N	%
167	2	5	2	69-IAT2	CIM	2000-2009		2		ARM	16	39.0244	1915-1959	1	2.43902
170	2	2b	2	80-IAT2	CIM	2000-2009	2	2		WAN	9	21.9512	1960-1969	0	0
182	2	1b	2	ACA 3576.13	ARM	2010-2020		2		CHI	5	12.1951	1970-1979	1	2.43902
178	2	2a	2	Buck Zafiro	ARM	2010-2020	2	2		ITM	4	9.7561	1980-1989	7	17.0732
23	2	2b	2	Bha	WAN	1970-1979	2	2		CIM	3	7.31707	1990-1999	6	14.6341
42	2	1b	2	Bilik No2	WAN	1980-1989		2		FRA	1	2.43902	2000-2009	20	48.7805
197	2	5	2	BUCK 0014	FRA	2010-2020		2		ITT	1	2.43902	2010-2020	6	14.6341
185	2	2a	2	Buck 38	ARM	2010-2020	2	2		ART	1	2.43902		41	100
186	2	5	2	Buck 42	ARM	2010-2020		2		USA	1	2.43902
65	2	2a	2	Buck Topacio	ARM	1990-1999	2	2			41	100
3	2	2a	2	Candeal Sel. La previsión	ART	1915-1959	2	2
100	2	2b	2	Cantico	ITM	2000-2009	2	2		ACA	2
109	2	2b	2	CBW 0001	ARM	2000-2009	2	2		BUCK	4
111	2	2b	2	CBW 0004	ARM	2000-2009	2	2		INTA	11
121	2	3	2	CBW 0200	ARM	2000-2009		2
124	2	2a	2	CBW 0230	ARM	2000-2009	2	2
132	2	1a	2	CBW 09034	ARM	2000-2009		2
193	2	2a	2	CBW 10821	ARM	2010-2020	2	2
125	2	2a	2	CBW 0416	ARM	2000-2009	2	2
133	2	2a	2	CBW 09161	ARM	2000-2009	2	2
30	2	2b	2	Chagual INIA = Karim = Yavaros79	CHI	1980-1989	2	2
88	2	1b	2	Corcolen	CHI	2000-2009		2
94	2	2b	2	Core	ITM	2000-2009	2	2
136	2	1b	2	DD26	ARM	2000-2009		2
35	2	2b	2	Duilio	ITT	1980-1989	2	2
71	2	2b	2	Dupri	ITM	1990-1999	2	2
31	2	2b	2	Gallareta = Alta 84	CIM	1980-1989	2	2
46	1	3	2	Haurani	WAN	1980-1989
68	2	2b	2	Marrout	WAN	1990-1999	2	2
39	2	2a	2	Om Rabi	WAN	1980-1989	2	2
57	2	2a	2	Om Rabi 3=Cham 5	WAN	1990-1999	2	2
56	2	2a	2	Om Rabi 5	WAN	1990-1999	2	2
54	2	2a	2	Om Rabi 6	WAN	1990-1999	2	2
33	2	2a	2	Omguer 4	WAN	1980-1989	2	2
75	2	2b	2	Portorico	ITM	2000-2009	2	2
150	2	1b	2	Quc 3509-2007	CHI	2000-2009		2
164	2	5	2	Quc 3538-2009	CHI	2000-2009		2
158	2	1b	2	Quc 3763-2008	CHI	2000-2009		2
89	2	1b	2	UC1113	USA	2000-2009		2
102	1	1a	2	VF 0121	ARM	2000-2009				Q2
116	2	2a	2	VF 0163	ARM	2000-2009	2	2		ORIGIN a	N	%	PERIOD	N	%
37	3	3	3	Adamello	ITT	1980-1989	3	3		ITT	15	41.6667	1915-1959	4	11.1111
12	3	3	3	Appullo	ITT	1970-1979	3	3		ITM	9	25	1960-1969	4	11.1111
34	3	3	3	Ardente	FRA	1980-1989	3	3		ART	9	25	1970-1979	13	36.1111
13	3	3	3	Balcarceño INTA	ART	1970-1979	3	3		ARM	1	2.77778	1980-1989	6	16.6667
24	3	4	3	BF 1776	ART	1970-1979		3		FRA	1	2.77778	1990-1999	6	16.6667
27	3	4	3	Bonaerense Valverde	ART	1980-1989		3		WAN	1	2.77778	2000-2009	3	8.33333
59	3	3	3	BonINTA Cumenay	ARM	1990-1999	3	3		CHI	0	0	2010-2020	0	0
47	3	3	3	Buck No6	ART	1980-1989	3	3		CIM	0	0		36	100
6	3	3	3	Candeal Durumbuck	ART	1915-1959	3	3		USA	0	0
69	3	3	3	Cannizzo	ITM	1990-1999	3	3			36	100
4	3	3	3	Capeiti	ITT	1915-1959	3	3
1	3	3	3	Cappelli	ITT	1915-1959	3	3
87	3	3	3	Catervo	ITM	2000-2009	3	3		BUCK	4
171	3	3	3	Ci 1936	ITM	2000-2009	3	3		INTA	4
64	3	3	3	Ciccio	ITM	1990-1999	3	3
172	3	3	3	Co 1937	ITM	2000-2009	3	3
60	3	3	3	Colosseo	ITM	1990-1999	3	3
70	3	3	3	Concadoro	ITM	1990-1999	3	3
14	3	3	3	Creso	ITT	1970-1979	3	3
25	3	3	3	CRZ-1.12	ITT	1970-1979	3	3
9	3	3	3	Etit 38	WAN	1960-1969	3	3
61	3	3	3	Fortore	ITM	1990-1999	3	3
26	3	3	3	GAB 125	ITT	1970-1979	3	3
18	3	1a	3	Gabbiano	ITT	1970-1979		3
22	3	3	3	Gerardo 574	ITT	1970-1979	3	3
16	3	3	3	Gerardo 575	ITT	1970-1979	3	3
21	3	3	3	Gerardo 610	ITT	1970-1979	3	3
19	3	3	3	Gerardo 645	ITT	1970-1979	3	3
15	3	3	3	Granato	ITT	1970-1979	3	3
11	3	3	3	Maristella	ITT	1960-1969	3	3
17	3	3	3	Polesine	ITT	1970-1979	3	3
45	3	3	3	Simeto	ITM	1980-1989	3	3
2	3	3	3	Taganrog	ART	1915-1959	3	3
28	3	3	3	Taganrog Buck Balcarce	ART	1980-1989	3	3
7	3	3	3	Taganrog Sel. BUCK	ART	1960-1969	3	3		Q2
8	3	3	3	Taganrog Vilela Fideos	ART	1960-1969	3	3		ORIGIN a	N	%	PERIOD	N	%
96	4	4	4	Arcodur	FRA	2000-2009	4	4		ARM	16	88.8889	1915-1959	0	0
143	4	4	4	B#27	ARM	2000-2009	4	4		ART	1	5.55556	1960-1969	0	0
188	4	4	4	Buck 44	ARM	2010-2020	4	4		FRA	1	5.55556	1970-1979	0	0
189	4	4	4	Buck 45	ARM	2010-2020	4	4		ITT	0	0	1980-1989	2	11.1111
190	4	4	4	Buck 46	ARM	2010-2020	4	4		ITM	0	0	1990-1999	1	5.55556
191	4	4	4	Buck 47	ARM	2010-2020	4	4		WAN	0	0	2000-2009	9	50
58	4	4	4	Buck Ambar	ARM	1990-1999	4	4		CHI	0	0	2010-2020	6	33.3333
29	4	4	4	Buck Candisur	ART	1980-1989	4	4		CIM	0	0		18	100
44	4	4	4	Buck Cristal	ARM	1980-1989	4	4		USA	0	0
73	4	4	4	Buck Esmeralda	ARM	2000-2009	4	4			18	100
174	4	4	4	Buck Granate	ARM	2010-2020	4	4
79	4	4	4	Buck Platino	ARM	2000-2009	4	4
113	4	4	4	CBW 0112	ARM	2000-2009	4	4		BUCK	11
117	4	4	4	CBW 0153	ARM	2000-2009	4	4		INTA	6
120	4	4	4	CBW 0156	ARM	2000-2009	4	4
122	4	4	4	CBW 0210	ARM	2000-2009	4	4
192	4	4	4	CBW 10192	ARM	2010-2020	4	4		Q5
108	4	4	4	VF 042	ARM	2000-2009	4	4		ORIGIN a	N	%	PERIOD	N	%
165	5	5	5	65-IAT2	CIM	2000-2009	5	5		CHI	17	50	1915-1959	0	0
166	5	5	5	66-IAT2	CIM	2000-2009	5	5		ARM	10	29.4118	1960-1969	0	0
194	5	5	5	7144 IDSN 39	CIM	2010-2020	5	5		CIM	6	17.6471	1970-1979	0	0
168	5	5	5	71-IAT2	CIM	2000-2009	5	5		WAN	1	2.94118	1980-1989	2	5.88235
169	5	5	5	73-IAT2	CIM	2000-2009	5	5		FRA	0	0	1990-1999	0	0
179	5	5	5	ACA 1903F	ARM	2010-2020	5	5		ITT	0	0	2000-2009	25	73.5294
141	5	5	5	B#24	ARM	2000-2009	5	5		ITM	0	0	2010-2020	7	20.5882
183	5	5	5	Buck 31	ARM	2010-2020	5	5		ART	0	0		34	100
184	5	5	5	Buck 37	ARM	2010-2020	5	5		USA	0	0
187	2	5	5	Buck 43	ARM	2010-2020					34	100
110	5	5	5	CBW 0002	ARM	2000-2009	5	5
32	5	5	5	Gan	CIM	1980-1989	5	5		ACA	1
43	5	3	5	Korifla =Cham 3	WAN	1980-1989		5		BUCK	4
175	5	5	5	Lleuque	CHI	2010-2020	5	5		INTA	5
144	5	5	5	Quc 3104-2005	CHI	2000-2009	5	5
163	5	5	5	Quc 3462-2009	CHI	2000-2009	5	5
147	5	5	5	Quc 3506-2007	CHI	2000-2009	5	5
161	2	5	5	Quc 3506-2009	CHI	2000-2009
160	5	5	5	Quc 3559-2009	CHI	2000-2009	5	5
146	5	5	5	Quc 3584-2007	CHI	2000-2009	5	5
145	5	5	5	Quc 3587-2007	CHI	2000-2009	5	5
155	2	5	5	Quc 3672-2008	CHI	2000-2009
152	5	5	5	Quc 3693-2008	CHI	2000-2009	5	5
159	5	5	5	Quc 3694-2008	CHI	2000-2009	5	5
156	5	5	5	Quc 3730-2008	CHI	2000-2009	5	5
153	5	5	5	Quc 3738-2008	CHI	2000-2009	5	5
151	5	5	5	Quc 3739-2008	CHI	2000-2009	5	5
154	5	5	5	Quc 3755-2008	CHI	2000-2009	5	5
157	5	3	5	Quc 3775-2008	CHI	2000-2009		5
176	5	5	5	Queule-INIA	CHI	2010-2020	5	5
101	5	5	5	VF 003	ARM	2000-2009	5	5
104	5	5	5	VF 0136	ARM	2000-2009	5	5
105	5	5	5	VF 0137	ARM	2000-2009	5	5
107	2	5	5	VF 0154	ARM	2000-2009
a When the number of sub-population is indicated in bold correspond with a Q assignation using a membership probability < 0.5
b Accessions are coded as ARM: modern Argentinian; ART: traditional Argentinian; CHI: Chile; CIM: CIMMYT; FRA: France; ITM: modern Italian; ITT: traditional Italian; USA: United States; WAN: West Asia/ North Africa region. Accessions from Argentina and Italy were divided into two groups according to the year of release (until, and after 1985). Accessions labeled as "traditional" are those either …

## Sheet: Table S5c
Table S5c. Comparison of the results considering three different methodologies for population structure analysis_x000D_
	Coincidence
	3 methodologies		DAPC-STRUCTURE
Cluster assignation	N	% a	N	% b
Q1	53	77.9412	53	77.9412
Q2	26	63.4146	39	95.122
Q3	33	91.6667	36	100
Q4	18	100	18	100
Q5	28	82.3529	30	88.2353
a Percetange of coincidence of three metodologies in cluster assignation based on DAPC results
b Percetange of coincidence of DAPC and STRUCTURE methods in cluster assignation based on DAPC results
